# Supplementary material for: Integrated analysis of single-cell RNA-seq, bulk RNA-seq, Mendelian randomization, and eQTL reveals T cell-related nomogram model and subtype classification in rheumatoid arthritis
Source: Front Immunol. 2024 Jun 19;15:1399856. doi: 10.3389/fimmu.2024.1399856 (PMC11219584; doi:10.3389/fimmu.2024.1399856)
Supplement: Supplementary file 1 [file Table_1.xlsx]

## Sheet: Supplementary Table 1
ID	Trait	Population	Sample_size	Nsnp
eqtl-a-ENSG00000184100	ENSG00000184100	European	16627	17287
eqtl-a-ENSG00000164136	ENSG00000164136	European	31684	18204
eqtl-a-ENSG00000085982	ENSG00000085982	European	9188	18324
eqtl-a-ENSG00000254325	ENSG00000254325	European	4677	17996
eqtl-a-ENSG00000224614	ENSG00000224614	European	5502	18774
eqtl-a-ENSG00000147130	ENSG00000147130	European	9188	10125
eqtl-a-ENSG00000151689	ENSG00000151689	European	31684	17398
eqtl-a-ENSG00000240342	ENSG00000240342	European	5502	18004
eqtl-a-ENSG00000120903	ENSG00000120903	European	31684	20284
eqtl-a-ENSG00000211669	ENSG00000211669	European	8269	19617
eqtl-a-ENSG00000204344	ENSG00000204344	European	14263	41986
eqtl-a-ENSG00000107929	ENSG00000107929	European	31684	19320
eqtl-a-ENSG00000206077	ENSG00000206077	European	17261	19780
eqtl-a-ENSG00000099795	ENSG00000099795	European	14263	17870
eqtl-a-ENSG00000198692	ENSG00000198692	European	9188	10125
eqtl-a-ENSG00000197093	ENSG00000197093	European	31684	16136
eqtl-a-ENSG00000103245	ENSG00000103245	European	31684	20050
eqtl-a-ENSG00000255438	ENSG00000255438	European	4169	17871
eqtl-a-ENSG00000168118	ENSG00000168118	European	26609	18407
eqtl-a-ENSG00000260487	ENSG00000260487	European	3831	12147
eqtl-a-ENSG00000213024	ENSG00000213024	European	31684	19092
eqtl-a-ENSG00000254184	ENSG00000254184	European	9188	15517
eqtl-a-ENSG00000174231	ENSG00000174231	European	31684	20608
eqtl-a-ENSG00000197932	ENSG00000197932	European	6421	10124
eqtl-a-ENSG00000267270	ENSG00000267270	European	20028	15426
eqtl-a-ENSG00000260992	ENSG00000260992	European	22495	19426
eqtl-a-ENSG00000236875	ENSG00000236875	European	5502	15859
eqtl-a-ENSG00000074276	ENSG00000074276	European	14263	16040
eqtl-a-ENSG00000175198	ENSG00000175198	European	31684	18937
eqtl-a-ENSG00000012660	ENSG00000012660	European	31684	19103
eqtl-a-ENSG00000109606	ENSG00000109606	European	31470	19520
eqtl-a-ENSG00000139437	ENSG00000139437	European	31470	17296
eqtl-a-ENSG00000206172	ENSG00000206172	European	6421	15861
eqtl-a-ENSG00000180712	ENSG00000180712	European	25262	20814
eqtl-a-ENSG00000258976	ENSG00000258976	European	9403	17473
eqtl-a-ENSG00000147601	ENSG00000147601	European	14263	17930
eqtl-a-ENSG00000251578	ENSG00000251578	European	5502	16216
eqtl-a-ENSG00000204983	ENSG00000204983	European	12011	16226
eqtl-a-ENSG00000133030	ENSG00000133030	European	28917	17497
eqtl-a-ENSG00000184860	ENSG00000184860	European	26196	24208
eqtl-a-ENSG00000160972	ENSG00000160972	European	31684	15534
eqtl-a-ENSG00000167118	ENSG00000167118	European	31684	17791
eqtl-a-ENSG00000257135	ENSG00000257135	European	22495	20147
eqtl-a-ENSG00000136710	ENSG00000136710	European	26609	16984
eqtl-a-ENSG00000117262	ENSG00000117262	European	11496	12988
eqtl-a-ENSG00000101210	ENSG00000101210	European	31470	19670
eqtl-a-ENSG00000135930	ENSG00000135930	European	31684	18633
eqtl-a-ENSG00000119681	ENSG00000119681	European	26410	17901
eqtl-a-ENSG00000201098	ENSG00000201098	European	4339	16757
eqtl-a-ENSG00000227543	ENSG00000227543	European	10577	14710
eqtl-a-ENSG00000108389	ENSG00000108389	European	31684	16331
eqtl-a-ENSG00000010818	ENSG00000010818	European	31684	18078
eqtl-a-ENSG00000138036	ENSG00000138036	European	31470	19392
eqtl-a-ENSG00000213790	ENSG00000213790	European	4022	15565
eqtl-a-ENSG00000234175	ENSG00000234175	European	4656	18064
eqtl-a-ENSG00000144224	ENSG00000144224	European	31684	17162
eqtl-a-ENSG00000142166	ENSG00000142166	European	31684	17550
eqtl-a-ENSG00000233901	ENSG00000233901	European	5502	17376
eqtl-a-ENSG00000221916	ENSG00000221916	European	26609	18892
eqtl-a-ENSG00000211978	ENSG00000211978	European	5502	15029
eqtl-a-ENSG00000057757	ENSG00000057757	European	25690	17077
eqtl-a-ENSG00000166797	ENSG00000166797	European	31684	17517
eqtl-a-ENSG00000138172	ENSG00000138172	European	31684	17015
eqtl-a-ENSG00000159723	ENSG00000159723	European	30013	14679
eqtl-a-ENSG00000102125	ENSG00000102125	European	9188	10125
eqtl-a-ENSG00000101321	ENSG00000101321	European	21252	15214
eqtl-a-ENSG00000120709	ENSG00000120709	European	31684	15968
eqtl-a-ENSG00000115183	ENSG00000115183	European	25690	19559
eqtl-a-ENSG00000172236	ENSG00000172236	European	31086	21925
eqtl-a-ENSG00000198754	ENSG00000198754	European	4169	16556
eqtl-a-ENSG00000196935	ENSG00000196935	European	31684	18293
eqtl-a-ENSG00000254429	ENSG00000254429	European	4994	16037
eqtl-a-ENSG00000083838	ENSG00000083838	European	31684	14803
eqtl-a-ENSG00000170185	ENSG00000170185	European	31684	18366
eqtl-a-ENSG00000217078	ENSG00000217078	European	4994	17120
eqtl-a-ENSG00000262884	ENSG00000262884	European	4169	17738
eqtl-a-ENSG00000131849	ENSG00000131849	European	31684	14987
eqtl-a-ENSG00000059804	ENSG00000059804	European	28917	19485
eqtl-a-ENSG00000236756	ENSG00000236756	European	3831	13229
eqtl-a-ENSG00000166557	ENSG00000166557	European	31684	19898
eqtl-a-ENSG00000204673	ENSG00000204673	European	26395	18853
eqtl-a-ENSG00000114982	ENSG00000114982	European	20416	13962
eqtl-a-ENSG00000213204	ENSG00000213204	European	25352	17742
eqtl-a-ENSG00000164241	ENSG00000164241	European	25262	18573
eqtl-a-ENSG00000196275	ENSG00000196275	European	27954	13940
eqtl-a-ENSG00000143450	ENSG00000143450	European	14263	16187
eqtl-a-ENSG00000259772	ENSG00000259772	European	22495	16469
eqtl-a-ENSG00000126217	ENSG00000126217	European	26196	19496
eqtl-a-ENSG00000117643	ENSG00000117643	European	26609	17333
eqtl-a-ENSG00000079432	ENSG00000079432	European	31684	18383
eqtl-a-ENSG00000005175	ENSG00000005175	European	31644	19784
eqtl-a-ENSG00000254454	ENSG00000254454	European	9414	15576
eqtl-a-ENSG00000182636	ENSG00000182636	European	31470	20907
eqtl-a-ENSG00000125997	ENSG00000125997	European	9065	15232
eqtl-a-ENSG00000267764	ENSG00000267764	European	4339	16514
eqtl-a-ENSG00000082397	ENSG00000082397	European	31470	19488
eqtl-a-ENSG00000156795	ENSG00000156795	European	31684	18301
eqtl-a-ENSG00000108963	ENSG00000108963	European	31684	20146
eqtl-a-ENSG00000211945	ENSG00000211945	European	5502	16653
eqtl-a-ENSG00000140443	ENSG00000140443	European	31470	20114
eqtl-a-ENSG00000184260	ENSG00000184260	European	14263	13990
eqtl-a-ENSG00000239246	ENSG00000239246	European	5502	15191
eqtl-a-ENSG00000140986	ENSG00000140986	European	31684	20000
eqtl-a-ENSG00000264456	ENSG00000264456	European	5502	16227
eqtl-a-ENSG00000117676	ENSG00000117676	European	31684	16468
eqtl-a-ENSG00000133063	ENSG00000133063	European	26196	17167
eqtl-a-ENSG00000264608	ENSG00000264608	European	5502	14560
eqtl-a-ENSG00000261433	ENSG00000261433	European	3831	16501
eqtl-a-ENSG00000126391	ENSG00000126391	European	26410	16150
eqtl-a-ENSG00000145850	ENSG00000145850	European	31684	19098
eqtl-a-ENSG00000106785	ENSG00000106785	European	26609	18549
eqtl-a-ENSG00000170291	ENSG00000170291	European	25690	19084
eqtl-a-ENSG00000157111	ENSG00000157111	European	31684	17405
eqtl-a-ENSG00000143499	ENSG00000143499	European	14263	17995
eqtl-a-ENSG00000247095	ENSG00000247095	European	5502	16173
eqtl-a-ENSG00000119801	ENSG00000119801	European	31684	19354
eqtl-a-ENSG00000173409	ENSG00000173409	European	31684	19315
eqtl-a-ENSG00000165494	ENSG00000165494	European	31684	19311
eqtl-a-ENSG00000233030	ENSG00000233030	European	10577	13747
eqtl-a-ENSG00000182162	ENSG00000182162	European	5502	10097
eqtl-a-ENSG00000204618	ENSG00000204618	European	8680	27248
eqtl-a-ENSG00000141736	ENSG00000141736	European	31470	17128
eqtl-a-ENSG00000151612	ENSG00000151612	European	31684	16451
eqtl-a-ENSG00000106588	ENSG00000106588	European	31470	18946
eqtl-a-ENSG00000010704	ENSG00000010704	European	31684	19276
eqtl-a-ENSG00000128833	ENSG00000128833	European	31684	18885
eqtl-a-ENSG00000255838	ENSG00000255838	European	4169	19477
eqtl-a-ENSG00000183579	ENSG00000183579	European	26181	16888
eqtl-a-ENSG00000240322	ENSG00000240322	European	4022	14091
eqtl-a-ENSG00000196741	ENSG00000196741	European	5502	10097
eqtl-a-ENSG00000104879	ENSG00000104879	European	30859	18975
eqtl-a-ENSG00000151117	ENSG00000151117	European	31684	18835
eqtl-a-ENSG00000066855	ENSG00000066855	European	31684	17774
eqtl-a-ENSG00000112394	ENSG00000112394	European	31684	18005
eqtl-a-ENSG00000164082	ENSG00000164082	European	31684	15489
eqtl-a-ENSG00000175213	ENSG00000175213	European	31684	15676
eqtl-a-ENSG00000135541	ENSG00000135541	European	31684	17328
eqtl-a-ENSG00000077942	ENSG00000077942	European	29940	21254
eqtl-a-ENSG00000187325	ENSG00000187325	European	9188	10125
eqtl-a-ENSG00000267452	ENSG00000267452	European	5164	15732
eqtl-a-ENSG00000177410	ENSG00000177410	European	20202	18412
eqtl-a-ENSG00000102543	ENSG00000102543	European	31684	17777
eqtl-a-ENSG00000087263	ENSG00000087263	European	31684	19592
eqtl-a-ENSG00000245904	ENSG00000245904	European	10736	17416
eqtl-a-ENSG00000240857	ENSG00000240857	European	31470	19364
eqtl-a-ENSG00000162073	ENSG00000162073	European	31684	18175
eqtl-a-ENSG00000083457	ENSG00000083457	European	25860	20558
eqtl-a-ENSG00000185736	ENSG00000185736	European	31684	21583
eqtl-a-ENSG00000118640	ENSG00000118640	European	31470	18596
eqtl-a-ENSG00000135678	ENSG00000135678	European	31430	18709
eqtl-a-ENSG00000137168	ENSG00000137168	European	31470	18625
eqtl-a-ENSG00000139318	ENSG00000139318	European	31684	16067
eqtl-a-ENSG00000236337	ENSG00000236337	European	5164	10049
eqtl-a-ENSG00000225855	ENSG00000225855	European	25476	15603
eqtl-a-ENSG00000158457	ENSG00000158457	European	31684	18220
eqtl-a-ENSG00000123612	ENSG00000123612	European	26609	17371
eqtl-a-ENSG00000110218	ENSG00000110218	European	31684	19017
eqtl-a-ENSG00000177369	ENSG00000177369	European	21884	17073
eqtl-a-ENSG00000173156	ENSG00000173156	European	30645	17403
eqtl-a-ENSG00000182446	ENSG00000182446	European	31684	20669
eqtl-a-ENSG00000175166	ENSG00000175166	European	14263	17907
eqtl-a-ENSG00000188747	ENSG00000188747	European	31684	17221
eqtl-a-ENSG00000151718	ENSG00000151718	European	31470	20343
eqtl-a-ENSG00000183248	ENSG00000183248	European	23628	19736
eqtl-a-ENSG00000111181	ENSG00000111181	European	31684	15671
eqtl-a-ENSG00000266312	ENSG00000266312	European	9065	20130
eqtl-a-ENSG00000235688	ENSG00000235688	European	4530	18274
eqtl-a-ENSG00000254760	ENSG00000254760	European	17261	20052
eqtl-a-ENSG00000101407	ENSG00000101407	European	31684	17535
eqtl-a-ENSG00000235703	ENSG00000235703	European	8269	10110
eqtl-a-ENSG00000138131	ENSG00000138131	European	30836	18015
eqtl-a-ENSG00000100503	ENSG00000100503	European	31684	18757
eqtl-a-ENSG00000230091	ENSG00000230091	European	17261	20212
eqtl-a-ENSG00000247287	ENSG00000247287	European	5502	16459
eqtl-a-ENSG00000084676	ENSG00000084676	European	30935	16758
eqtl-a-ENSG00000235280	ENSG00000235280	European	22111	19407
eqtl-a-ENSG00000161180	ENSG00000161180	European	29218	18444
eqtl-a-ENSG00000125877	ENSG00000125877	European	31470	19740
eqtl-a-ENSG00000126522	ENSG00000126522	European	31684	17127
eqtl-a-ENSG00000139354	ENSG00000139354	European	30551	18463
eqtl-a-ENSG00000087074	ENSG00000087074	European	31684	19423
eqtl-a-ENSG00000118514	ENSG00000118514	European	30895	18005
eqtl-a-ENSG00000119321	ENSG00000119321	European	26181	18185
eqtl-a-ENSG00000138449	ENSG00000138449	European	31470	17807
eqtl-a-ENSG00000090263	ENSG00000090263	European	31684	17141
eqtl-a-ENSG00000254703	ENSG00000254703	European	5502	17272
eqtl-a-ENSG00000164530	ENSG00000164530	European	31684	18689
eqtl-a-ENSG00000144214	ENSG00000144214	European	14263	16146
eqtl-a-ENSG00000139405	ENSG00000139405	European	31684	18099
eqtl-a-ENSG00000206344	ENSG00000206344	European	11496	27736
eqtl-a-ENSG00000123384	ENSG00000123384	European	31684	16169
eqtl-a-ENSG00000228492	ENSG00000228492	European	4994	10061
eqtl-a-ENSG00000261744	ENSG00000261744	European	4169	20219
eqtl-a-ENSG00000168216	ENSG00000168216	European	9188	18288
eqtl-a-ENSG00000087299	ENSG00000087299	European	31644	18158
eqtl-a-ENSG00000228058	ENSG00000228058	European	5502	18104
eqtl-a-ENSG00000154914	ENSG00000154914	European	26395	19511
eqtl-a-ENSG00000270018	ENSG00000270018	European	5502	14673
eqtl-a-ENSG00000177192	ENSG00000177192	European	31684	21222
eqtl-a-ENSG00000099985	ENSG00000099985	European	31684	17992
eqtl-a-ENSG00000149182	ENSG00000149182	European	31684	15753
eqtl-a-ENSG00000131089	ENSG00000131089	European	9188	10125
eqtl-a-ENSG00000162062	ENSG00000162062	European	25860	18999
eqtl-a-ENSG00000176261	ENSG00000176261	European	31644	16058
eqtl-a-ENSG00000101193	ENSG00000101193	European	8269	19471
eqtl-a-ENSG00000132196	ENSG00000132196	European	6421	18064
eqtl-a-ENSG00000100116	ENSG00000100116	European	31684	18358
eqtl-a-ENSG00000143228	ENSG00000143228	European	31684	19288
eqtl-a-ENSG00000269404	ENSG00000269404	European	26395	18901
eqtl-a-ENSG00000263069	ENSG00000263069	European	4994	18924
eqtl-a-ENSG00000265399	ENSG00000265399	European	5502	18919
eqtl-a-ENSG00000145725	ENSG00000145725	European	14263	17620
eqtl-a-ENSG00000077157	ENSG00000077157	European	31470	17466
eqtl-a-ENSG00000154262	ENSG00000154262	European	31684	17752
eqtl-a-ENSG00000077150	ENSG00000077150	European	31470	15735
eqtl-a-ENSG00000253954	ENSG00000253954	European	5164	18825
eqtl-a-ENSG00000164404	ENSG00000164404	European	31050	18031
eqtl-a-ENSG00000162366	ENSG00000162366	European	31684	18772
eqtl-a-ENSG00000126787	ENSG00000126787	European	26196	18527
eqtl-a-ENSG00000180535	ENSG00000180535	European	31684	18946
eqtl-a-ENSG00000196371	ENSG00000196371	European	28917	18793
eqtl-a-ENSG00000116001	ENSG00000116001	European	31470	18647
eqtl-a-ENSG00000257681	ENSG00000257681	European	4868	17851
eqtl-a-ENSG00000189283	ENSG00000189283	European	31684	21050
eqtl-a-ENSG00000263597	ENSG00000263597	European	3831	14237
eqtl-a-ENSG00000153107	ENSG00000153107	European	11496	15932
eqtl-a-ENSG00000203780	ENSG00000203780	European	31684	19325
eqtl-a-ENSG00000204531	ENSG00000204531	European	6421	27514
eqtl-a-ENSG00000243701	ENSG00000243701	European	5502	16969
eqtl-a-ENSG00000103429	ENSG00000103429	European	31684	16133
eqtl-a-ENSG00000174227	ENSG00000174227	European	31684	17278
eqtl-a-ENSG00000080561	ENSG00000080561	European	9188	10125
eqtl-a-ENSG00000186187	ENSG00000186187	European	31684	19563
eqtl-a-ENSG00000112137	ENSG00000112137	European	14263	17271
eqtl-a-ENSG00000115602	ENSG00000115602	European	31470	17644
eqtl-a-ENSG00000160207	ENSG00000160207	European	29388	18884
eqtl-a-ENSG00000170542	ENSG00000170542	European	26569	19970
eqtl-a-ENSG00000267265	ENSG00000267265	European	5502	19928
eqtl-a-ENSG00000242288	ENSG00000242288	European	12181	13674
eqtl-a-ENSG00000226281	ENSG00000226281	European	5502	19093
eqtl-a-ENSG00000123064	ENSG00000123064	European	31684	18025
eqtl-a-ENSG00000143198	ENSG00000143198	European	26609	19284
eqtl-a-ENSG00000251455	ENSG00000251455	European	4169	15862
eqtl-a-ENSG00000261253	ENSG00000261253	European	8269	19315
eqtl-a-ENSG00000126262	ENSG00000126262	European	31470	18872
eqtl-a-ENSG00000092847	ENSG00000092847	European	26609	16386
eqtl-a-ENSG00000204130	ENSG00000204130	European	31684	19073
eqtl-a-ENSG00000198858	ENSG00000198858	European	25690	19562
eqtl-a-ENSG00000111276	ENSG00000111276	European	31470	18827
eqtl-a-ENSG00000198198	ENSG00000198198	European	25476	17188
eqtl-a-ENSG00000113811	ENSG00000113811	European	31644	18589
eqtl-a-ENSG00000178623	ENSG00000178623	European	30935	21470
eqtl-a-ENSG00000124788	ENSG00000124788	European	31470	18483
eqtl-a-ENSG00000103035	ENSG00000103035	European	26609	19396
eqtl-a-ENSG00000146263	ENSG00000146263	European	21121	17075
eqtl-a-ENSG00000088808	ENSG00000088808	European	30935	20240
eqtl-a-ENSG00000260398	ENSG00000260398	European	21746	18357
eqtl-a-ENSG00000250510	ENSG00000250510	European	31684	18582
eqtl-a-ENSG00000123575	ENSG00000123575	European	9188	10125
eqtl-a-ENSG00000111581	ENSG00000111581	European	31684	18780
eqtl-a-ENSG00000041982	ENSG00000041982	European	29392	19453
eqtl-a-ENSG00000101162	ENSG00000101162	European	31430	18146
eqtl-a-ENSG00000105202	ENSG00000105202	European	14263	17704
eqtl-a-ENSG00000168904	ENSG00000168904	European	31684	20873
eqtl-a-ENSG00000068745	ENSG00000068745	European	31684	14494
eqtl-a-ENSG00000178163	ENSG00000178163	European	26609	22126
eqtl-a-ENSG00000044574	ENSG00000044574	European	31684	17591
eqtl-a-ENSG00000155530	ENSG00000155530	European	7444	16659
eqtl-a-ENSG00000203813	ENSG00000203813	European	31684	18074
eqtl-a-ENSG00000090554	ENSG00000090554	European	31470	18923
eqtl-a-ENSG00000269928	ENSG00000269928	European	8269	17254
eqtl-a-ENSG00000185885	ENSG00000185885	European	31684	16035
eqtl-a-ENSG00000138468	ENSG00000138468	European	31470	18350
eqtl-a-ENSG00000185475	ENSG00000185475	European	31684	17797
eqtl-a-ENSG00000117523	ENSG00000117523	European	9188	17577
eqtl-a-ENSG00000088876	ENSG00000088876	European	31684	19524
eqtl-a-ENSG00000115109	ENSG00000115109	European	31470	18704
eqtl-a-ENSG00000250138	ENSG00000250138	European	5502	13017
eqtl-a-ENSG00000064489	ENSG00000064489	European	6598	15735
eqtl-a-ENSG00000108091	ENSG00000108091	European	14263	17992
eqtl-a-ENSG00000168878	ENSG00000168878	European	30836	18481
eqtl-a-ENSG00000108666	ENSG00000108666	European	31684	17941
eqtl-a-ENSG00000172893	ENSG00000172893	European	31430	19466
eqtl-a-ENSG00000185267	ENSG00000185267	European	26609	20919
eqtl-a-ENSG00000263990	ENSG00000263990	European	4994	15781
eqtl-a-ENSG00000178764	ENSG00000178764	European	31644	17587
eqtl-a-ENSG00000162517	ENSG00000162517	European	31684	17675
eqtl-a-ENSG00000183921	ENSG00000183921	European	21015	14359
eqtl-a-ENSG00000096872	ENSG00000096872	European	31684	20347
eqtl-a-ENSG00000228857	ENSG00000228857	European	5502	16644
eqtl-a-ENSG00000089289	ENSG00000089289	European	9188	10125
eqtl-a-ENSG00000153234	ENSG00000153234	European	31644	16694
eqtl-a-ENSG00000107438	ENSG00000107438	European	31684	18583
eqtl-a-ENSG00000090273	ENSG00000090273	European	31470	16365
eqtl-a-ENSG00000171608	ENSG00000171608	European	31684	18259
eqtl-a-ENSG00000146426	ENSG00000146426	European	31470	19399
eqtl-a-ENSG00000268938	ENSG00000268938	European	4994	16998
eqtl-a-ENSG00000213145	ENSG00000213145	European	14263	18940
eqtl-a-ENSG00000141279	ENSG00000141279	European	31470	16651
eqtl-a-ENSG00000267128	ENSG00000267128	European	5502	18085
eqtl-a-ENSG00000236333	ENSG00000236333	European	22518	17932
eqtl-a-ENSG00000144357	ENSG00000144357	European	31470	19627
eqtl-a-ENSG00000070831	ENSG00000070831	European	31684	19059
eqtl-a-ENSG00000100281	ENSG00000100281	European	26196	20002
eqtl-a-ENSG00000223725	ENSG00000223725	European	5164	15971
eqtl-a-ENSG00000158113	ENSG00000158113	European	31470	17197
eqtl-a-ENSG00000151725	ENSG00000151725	European	9188	19273
eqtl-a-ENSG00000112664	ENSG00000112664	European	5258	16777
eqtl-a-ENSG00000202198	ENSG00000202198	European	5502	17842
eqtl-a-ENSG00000232871	ENSG00000232871	European	13006	17745
eqtl-a-ENSG00000211593	ENSG00000211593	European	5502	14275
eqtl-a-ENSG00000102678	ENSG00000102678	European	31684	19854
eqtl-a-ENSG00000267510	ENSG00000267510	European	4656	16377
eqtl-a-ENSG00000114573	ENSG00000114573	European	14263	17191
eqtl-a-ENSG00000230539	ENSG00000230539	European	5502	17465
eqtl-a-ENSG00000167962	ENSG00000167962	European	30721	19852
eqtl-a-ENSG00000188818	ENSG00000188818	European	31470	20571
eqtl-a-ENSG00000267985	ENSG00000267985	European	4656	14095
eqtl-a-ENSG00000079950	ENSG00000079950	European	31470	19292
eqtl-a-ENSG00000197892	ENSG00000197892	European	31684	17819
eqtl-a-ENSG00000106258	ENSG00000106258	European	31176	16249
eqtl-a-ENSG00000157353	ENSG00000157353	European	31684	16534
eqtl-a-ENSG00000013306	ENSG00000013306	European	31470	17101
eqtl-a-ENSG00000214389	ENSG00000214389	European	5502	17384
eqtl-a-ENSG00000115211	ENSG00000115211	European	26395	16387
eqtl-a-ENSG00000163576	ENSG00000163576	European	25103	18575
eqtl-a-ENSG00000198551	ENSG00000198551	European	31470	18162
eqtl-a-ENSG00000211654	ENSG00000211654	European	5502	18646
eqtl-a-ENSG00000226306	ENSG00000226306	European	29218	16677
eqtl-a-ENSG00000160791	ENSG00000160791	European	26395	17741
eqtl-a-ENSG00000125266	ENSG00000125266	European	31684	19372
eqtl-a-ENSG00000121211	ENSG00000121211	European	30836	18388
eqtl-a-ENSG00000116747	ENSG00000116747	European	31684	18123
eqtl-a-ENSG00000172500	ENSG00000172500	European	31684	16118
eqtl-a-ENSG00000067596	ENSG00000067596	European	31684	16482
eqtl-a-ENSG00000253590	ENSG00000253590	European	5502	19433
eqtl-a-ENSG00000227191	ENSG00000227191	European	5502	18843
eqtl-a-ENSG00000237217	ENSG00000237217	European	4994	16503
eqtl-a-ENSG00000131873	ENSG00000131873	European	31684	19499
eqtl-a-ENSG00000170275	ENSG00000170275	European	31684	19021
eqtl-a-ENSG00000233730	ENSG00000233730	European	10736	18626
eqtl-a-ENSG00000175873	ENSG00000175873	European	5502	20924
eqtl-a-ENSG00000064999	ENSG00000064999	European	31684	17814
eqtl-a-ENSG00000225370	ENSG00000225370	European	4677	19561
eqtl-a-ENSG00000162398	ENSG00000162398	European	31470	19498
eqtl-a-ENSG00000162191	ENSG00000162191	European	31684	17869
eqtl-a-ENSG00000152133	ENSG00000152133	European	25690	19989
eqtl-a-ENSG00000130943	ENSG00000130943	European	30257	20703
eqtl-a-ENSG00000124802	ENSG00000124802	European	26395	19724
eqtl-a-ENSG00000236455	ENSG00000236455	European	3831	15973
eqtl-a-ENSG00000166136	ENSG00000166136	European	31684	17244
eqtl-a-ENSG00000236409	ENSG00000236409	European	6421	15865
eqtl-a-ENSG00000151239	ENSG00000151239	European	28489	18806
eqtl-a-ENSG00000173456	ENSG00000173456	European	31684	18334
eqtl-a-ENSG00000073803	ENSG00000073803	European	26609	17398
eqtl-a-ENSG00000010244	ENSG00000010244	European	14263	17235
eqtl-a-ENSG00000188676	ENSG00000188676	European	23999	18455
eqtl-a-ENSG00000165269	ENSG00000165269	European	23770	18010
eqtl-a-ENSG00000116990	ENSG00000116990	European	26395	18003
eqtl-a-ENSG00000076604	ENSG00000076604	European	31684	15139
eqtl-a-ENSG00000171282	ENSG00000171282	European	26196	20231
eqtl-a-ENSG00000259137	ENSG00000259137	European	16098	18377
eqtl-a-ENSG00000183207	ENSG00000183207	European	14263	18704
eqtl-a-ENSG00000143333	ENSG00000143333	European	31470	18058
eqtl-a-ENSG00000184371	ENSG00000184371	European	31684	18026
eqtl-a-ENSG00000229870	ENSG00000229870	European	3831	13987
eqtl-a-ENSG00000256294	ENSG00000256294	European	31470	19448
eqtl-a-ENSG00000111860	ENSG00000111860	European	25690	18324
eqtl-a-ENSG00000167642	ENSG00000167642	European	31684	18064
eqtl-a-ENSG00000162461	ENSG00000162461	European	31684	19425
eqtl-a-ENSG00000110395	ENSG00000110395	European	14263	16905
eqtl-a-ENSG00000131669	ENSG00000131669	European	31684	18494
eqtl-a-ENSG00000229519	ENSG00000229519	European	3831	16168
eqtl-a-ENSG00000186105	ENSG00000186105	European	13629	17488
eqtl-a-ENSG00000115486	ENSG00000115486	European	31684	18611
eqtl-a-ENSG00000170365	ENSG00000170365	European	31684	16222
eqtl-a-ENSG00000197361	ENSG00000197361	European	31132	17421
eqtl-a-ENSG00000079387	ENSG00000079387	European	26410	18740
eqtl-a-ENSG00000165699	ENSG00000165699	European	31470	19543
eqtl-a-ENSG00000112651	ENSG00000112651	European	31684	17790
eqtl-a-ENSG00000203260	ENSG00000203260	European	3831	16553
eqtl-a-ENSG00000108405	ENSG00000108405	European	31684	20658
eqtl-a-ENSG00000182310	ENSG00000182310	European	25476	20875
eqtl-a-ENSG00000234222	ENSG00000234222	European	5502	11199
eqtl-a-ENSG00000168675	ENSG00000168675	European	25690	19491
eqtl-a-ENSG00000214309	ENSG00000214309	European	31684	16071
eqtl-a-ENSG00000267106	ENSG00000267106	European	5502	17795
eqtl-a-ENSG00000248858	ENSG00000248858	European	21332	15634
eqtl-a-ENSG00000136560	ENSG00000136560	European	31260	16898
eqtl-a-ENSG00000264743	ENSG00000264743	European	24848	16943
eqtl-a-ENSG00000138381	ENSG00000138381	European	31470	17773
eqtl-a-ENSG00000080031	ENSG00000080031	European	29940	22591
eqtl-a-ENSG00000246731	ENSG00000246731	European	5502	18268
eqtl-a-ENSG00000230989	ENSG00000230989	European	31684	25666
eqtl-a-ENSG00000143869	ENSG00000143869	European	30765	18639
eqtl-a-ENSG00000143858	ENSG00000143858	European	31176	17220
eqtl-a-ENSG00000148291	ENSG00000148291	European	9188	19155
eqtl-a-ENSG00000184277	ENSG00000184277	European	31684	16583
eqtl-a-ENSG00000235908	ENSG00000235908	European	4169	13462
eqtl-a-ENSG00000238098	ENSG00000238098	European	21670	18906
eqtl-a-ENSG00000079215	ENSG00000079215	European	31684	18181
eqtl-a-ENSG00000096968	ENSG00000096968	European	31684	20075
eqtl-a-ENSG00000187912	ENSG00000187912	European	31684	18624
eqtl-a-ENSG00000072954	ENSG00000072954	European	31684	19701
eqtl-a-ENSG00000230319	ENSG00000230319	European	3831	16768
eqtl-a-ENSG00000243155	ENSG00000243155	European	5502	17354
eqtl-a-ENSG00000127325	ENSG00000127325	European	29726	19158
eqtl-a-ENSG00000091831	ENSG00000091831	European	26609	19600
eqtl-a-ENSG00000258376	ENSG00000258376	European	5502	17981
eqtl-a-ENSG00000197417	ENSG00000197417	European	31470	20253
eqtl-a-ENSG00000133313	ENSG00000133313	European	31684	19410
eqtl-a-ENSG00000196912	ENSG00000196912	European	6421	14407
eqtl-a-ENSG00000185627	ENSG00000185627	European	31684	15613
eqtl-a-ENSG00000163069	ENSG00000163069	European	31470	14725
eqtl-a-ENSG00000263503	ENSG00000263503	European	5502	16546
eqtl-a-ENSG00000064300	ENSG00000064300	European	31684	17630
eqtl-a-ENSG00000172339	ENSG00000172339	European	31644	18003
eqtl-a-ENSG00000136636	ENSG00000136636	European	31470	18401
eqtl-a-ENSG00000139629	ENSG00000139629	European	31684	17406
eqtl-a-ENSG00000256771	ENSG00000256771	European	26609	19332
eqtl-a-ENSG00000257315	ENSG00000257315	European	6421	17098
eqtl-a-ENSG00000259953	ENSG00000259953	European	5502	18068
eqtl-a-ENSG00000179761	ENSG00000179761	European	31470	14855
eqtl-a-ENSG00000232093	ENSG00000232093	European	4868	14658
eqtl-a-ENSG00000164162	ENSG00000164162	European	14263	15882
eqtl-a-ENSG00000162769	ENSG00000162769	European	31684	18519
eqtl-a-ENSG00000204427	ENSG00000204427	European	9188	39336
eqtl-a-ENSG00000267731	ENSG00000267731	European	5502	17045
eqtl-a-ENSG00000138495	ENSG00000138495	European	6421	17546
eqtl-a-ENSG00000215421	ENSG00000215421	European	31470	19605
eqtl-a-ENSG00000107485	ENSG00000107485	European	31684	20827
eqtl-a-ENSG00000165572	ENSG00000165572	European	26395	18264
eqtl-a-ENSG00000127989	ENSG00000127989	European	26355	15746
eqtl-a-ENSG00000214253	ENSG00000214253	European	31684	18157
eqtl-a-ENSG00000182512	ENSG00000182512	European	31684	21220
eqtl-a-ENSG00000116701	ENSG00000116701	European	31684	17774
eqtl-a-ENSG00000170779	ENSG00000170779	European	31684	20628
eqtl-a-ENSG00000243607	ENSG00000243607	European	4169	17889
eqtl-a-ENSG00000130876	ENSG00000130876	European	31684	19251
eqtl-a-ENSG00000134597	ENSG00000134597	European	9188	10125
eqtl-a-ENSG00000251002	ENSG00000251002	European	5502	19119
eqtl-a-ENSG00000161040	ENSG00000161040	European	31684	17224
eqtl-a-ENSG00000177324	ENSG00000177324	European	9188	10125
eqtl-a-ENSG00000010810	ENSG00000010810	European	31684	17512
eqtl-a-ENSG00000196787	ENSG00000196787	European	31644	17927
eqtl-a-ENSG00000157540	ENSG00000157540	European	31470	18899
eqtl-a-ENSG00000090447	ENSG00000090447	European	31684	20073
eqtl-a-ENSG00000147164	ENSG00000147164	European	9188	10125
eqtl-a-ENSG00000134061	ENSG00000134061	European	31684	19127
eqtl-a-ENSG00000058673	ENSG00000058673	European	11496	17275
eqtl-a-ENSG00000110169	ENSG00000110169	European	31050	20456
eqtl-a-ENSG00000151461	ENSG00000151461	European	30895	20761
eqtl-a-ENSG00000238245	ENSG00000238245	European	3831	10059
eqtl-a-ENSG00000130311	ENSG00000130311	European	14263	18175
eqtl-a-ENSG00000087206	ENSG00000087206	European	26609	16734
eqtl-a-ENSG00000149100	ENSG00000149100	European	31430	17686
eqtl-a-ENSG00000152785	ENSG00000152785	European	30427	17556
eqtl-a-ENSG00000267336	ENSG00000267336	European	5164	17075
eqtl-a-ENSG00000224097	ENSG00000224097	European	21364	18064
eqtl-a-ENSG00000164684	ENSG00000164684	European	25262	17682
eqtl-a-ENSG00000226499	ENSG00000226499	European	4677	15639
eqtl-a-ENSG00000174807	ENSG00000174807	European	31684	15949
eqtl-a-ENSG00000112304	ENSG00000112304	European	31470	21369
eqtl-a-ENSG00000267488	ENSG00000267488	European	5502	16152
eqtl-a-ENSG00000197903	ENSG00000197903	European	31684	18097
eqtl-a-ENSG00000048052	ENSG00000048052	European	31684	19263
eqtl-a-ENSG00000217648	ENSG00000217648	European	4677	16632
eqtl-a-ENSG00000143321	ENSG00000143321	European	31684	17874
eqtl-a-ENSG00000138814	ENSG00000138814	European	31470	19080
eqtl-a-ENSG00000125869	ENSG00000125869	European	25690	18704
eqtl-a-ENSG00000100599	ENSG00000100599	European	31684	19893
eqtl-a-ENSG00000198208	ENSG00000198208	European	31684	17632
eqtl-a-ENSG00000228686	ENSG00000228686	European	4994	16435
eqtl-a-ENSG00000107140	ENSG00000107140	European	31684	17316
eqtl-a-ENSG00000228623	ENSG00000228623	European	21121	17945
eqtl-a-ENSG00000164342	ENSG00000164342	European	31470	20648
eqtl-a-ENSG00000211713	ENSG00000211713	European	5502	16390
eqtl-a-ENSG00000160716	ENSG00000160716	European	30137	15701
eqtl-a-ENSG00000108278	ENSG00000108278	European	31684	16560
eqtl-a-ENSG00000176454	ENSG00000176454	European	31684	20009
eqtl-a-ENSG00000010671	ENSG00000010671	European	9188	10125
eqtl-a-ENSG00000136111	ENSG00000136111	European	31684	19045
eqtl-a-ENSG00000227533	ENSG00000227533	European	5502	16191
eqtl-a-ENSG00000231050	ENSG00000231050	European	4339	16341
eqtl-a-ENSG00000257621	ENSG00000257621	European	17261	18147
eqtl-a-ENSG00000248632	ENSG00000248632	European	5502	19552
eqtl-a-ENSG00000229728	ENSG00000229728	European	5164	17662
eqtl-a-ENSG00000118137	ENSG00000118137	European	30859	19632
eqtl-a-ENSG00000251992	ENSG00000251992	European	17021	19282
eqtl-a-ENSG00000170469	ENSG00000170469	European	31256	15088
eqtl-a-ENSG00000151353	ENSG00000151353	European	31470	19491
eqtl-a-ENSG00000189159	ENSG00000189159	European	31470	18790
eqtl-a-ENSG00000133961	ENSG00000133961	European	31470	19182
eqtl-a-ENSG00000198722	ENSG00000198722	European	31684	17178
eqtl-a-ENSG00000211452	ENSG00000211452	European	29048	19122
eqtl-a-ENSG00000179115	ENSG00000179115	European	31684	17785
eqtl-a-ENSG00000196465	ENSG00000196465	European	14263	16058
eqtl-a-ENSG00000266408	ENSG00000266408	European	5164	17021
eqtl-a-ENSG00000237846	ENSG00000237846	European	4994	10093
eqtl-a-ENSG00000224415	ENSG00000224415	European	6083	15547
eqtl-a-ENSG00000260265	ENSG00000260265	European	7297	16656
eqtl-a-ENSG00000197124	ENSG00000197124	European	31684	20073
eqtl-a-ENSG00000111012	ENSG00000111012	European	31684	17339
eqtl-a-ENSG00000105991	ENSG00000105991	European	31684	18509
eqtl-a-ENSG00000170296	ENSG00000170296	European	30337	19234
eqtl-a-ENSG00000259647	ENSG00000259647	European	3831	14087
eqtl-a-ENSG00000168067	ENSG00000168067	European	31684	13530
eqtl-a-ENSG00000214439	ENSG00000214439	European	5502	16836
eqtl-a-ENSG00000232295	ENSG00000232295	European	4994	18108
eqtl-a-ENSG00000015532	ENSG00000015532	European	31684	17478
eqtl-a-ENSG00000150764	ENSG00000150764	European	31684	17721
eqtl-a-ENSG00000226179	ENSG00000226179	European	4677	10042
eqtl-a-ENSG00000010404	ENSG00000010404	European	9188	10125
eqtl-a-ENSG00000163811	ENSG00000163811	European	26181	18298
eqtl-a-ENSG00000196313	ENSG00000196313	European	11496	15182
eqtl-a-ENSG00000125450	ENSG00000125450	European	26609	18521
eqtl-a-ENSG00000119487	ENSG00000119487	European	31644	17864
eqtl-a-ENSG00000161509	ENSG00000161509	European	30962	19088
eqtl-a-ENSG00000155026	ENSG00000155026	European	8906	18914
eqtl-a-ENSG00000069329	ENSG00000069329	European	31684	12288
eqtl-a-ENSG00000225611	ENSG00000225611	European	5502	16965
eqtl-a-ENSG00000162591	ENSG00000162591	European	9188	19316
eqtl-a-ENSG00000171853	ENSG00000171853	European	25690	20581
eqtl-a-ENSG00000102996	ENSG00000102996	European	31684	20275
eqtl-a-ENSG00000182979	ENSG00000182979	European	26609	20457
eqtl-a-ENSG00000253831	ENSG00000253831	European	29094	17293
eqtl-a-ENSG00000143994	ENSG00000143994	European	31684	16313
eqtl-a-ENSG00000268164	ENSG00000268164	European	4994	20211
eqtl-a-ENSG00000074370	ENSG00000074370	European	31470	20596
eqtl-a-ENSG00000254838	ENSG00000254838	European	6421	19330
eqtl-a-ENSG00000221994	ENSG00000221994	European	9188	10125
eqtl-a-ENSG00000172469	ENSG00000172469	European	31644	18547
eqtl-a-ENSG00000128699	ENSG00000128699	European	31644	17625
eqtl-a-ENSG00000156886	ENSG00000156886	European	31684	14498
eqtl-a-ENSG00000248835	ENSG00000248835	European	5502	17539
eqtl-a-ENSG00000148143	ENSG00000148143	European	30765	18463
eqtl-a-ENSG00000159692	ENSG00000159692	European	26609	19388
eqtl-a-ENSG00000171943	ENSG00000171943	European	5502	11941
eqtl-a-ENSG00000228216	ENSG00000228216	European	3831	17238
eqtl-a-ENSG00000196081	ENSG00000196081	European	5502	19185
eqtl-a-ENSG00000186854	ENSG00000186854	European	20202	17894
eqtl-a-ENSG00000143643	ENSG00000143643	European	31470	19291
eqtl-a-ENSG00000137460	ENSG00000137460	European	31684	18360
eqtl-a-ENSG00000132005	ENSG00000132005	European	31684	18677
eqtl-a-ENSG00000256053	ENSG00000256053	European	24968	19749
eqtl-a-ENSG00000226699	ENSG00000226699	European	3831	14966
eqtl-a-ENSG00000263823	ENSG00000263823	European	5502	16918
eqtl-a-ENSG00000214955	ENSG00000214955	European	4339	15448
eqtl-a-ENSG00000065183	ENSG00000065183	European	31684	18066
eqtl-a-ENSG00000170903	ENSG00000170903	European	25690	17604
eqtl-a-ENSG00000148690	ENSG00000148690	European	31684	18326
eqtl-a-ENSG00000064201	ENSG00000064201	European	30721	20675
eqtl-a-ENSG00000145623	ENSG00000145623	European	30257	19500
eqtl-a-ENSG00000174871	ENSG00000174871	European	31256	15795
eqtl-a-ENSG00000211818	ENSG00000211818	European	5502	19117
eqtl-a-ENSG00000270060	ENSG00000270060	European	5502	14731
eqtl-a-ENSG00000161800	ENSG00000161800	European	31470	16268
eqtl-a-ENSG00000243696	ENSG00000243696	European	31346	16270
eqtl-a-ENSG00000196284	ENSG00000196284	European	26395	18428
eqtl-a-ENSG00000266643	ENSG00000266643	European	3831	15699
eqtl-a-ENSG00000164118	ENSG00000164118	European	25476	19140
eqtl-a-ENSG00000231494	ENSG00000231494	European	5311	17530
eqtl-a-ENSG00000259599	ENSG00000259599	European	3831	14907
eqtl-a-ENSG00000143409	ENSG00000143409	European	31684	17037
eqtl-a-ENSG00000218426	ENSG00000218426	European	5502	18524
eqtl-a-ENSG00000138755	ENSG00000138755	European	31684	19480
eqtl-a-ENSG00000186532	ENSG00000186532	European	31470	20517
eqtl-a-ENSG00000102575	ENSG00000102575	European	31470	18210
eqtl-a-ENSG00000169660	ENSG00000169660	European	31684	19088
eqtl-a-ENSG00000006704	ENSG00000006704	European	14263	13792
eqtl-a-ENSG00000104972	ENSG00000104972	European	28703	22234
eqtl-a-ENSG00000224557	ENSG00000224557	European	13344	33564
eqtl-a-ENSG00000171992	ENSG00000171992	European	31684	19133
eqtl-a-ENSG00000204859	ENSG00000204859	European	31684	19180
eqtl-a-ENSG00000132906	ENSG00000132906	European	31684	20067
eqtl-a-ENSG00000268889	ENSG00000268889	European	3831	17392
eqtl-a-ENSG00000169925	ENSG00000169925	European	31684	21504
eqtl-a-ENSG00000257242	ENSG00000257242	European	8269	17078
eqtl-a-ENSG00000167508	ENSG00000167508	European	30935	22631
eqtl-a-ENSG00000267266	ENSG00000267266	European	20824	17185
eqtl-a-ENSG00000111554	ENSG00000111554	European	31684	18713
eqtl-a-ENSG00000198162	ENSG00000198162	European	31470	17267
eqtl-a-ENSG00000266017	ENSG00000266017	European	5164	10570
eqtl-a-ENSG00000260660	ENSG00000260660	European	4994	14838
eqtl-a-ENSG00000105617	ENSG00000105617	European	14263	22213
eqtl-a-ENSG00000224307	ENSG00000224307	European	22495	18690
eqtl-a-ENSG00000158748	ENSG00000158748	European	31684	19792
eqtl-a-ENSG00000110435	ENSG00000110435	European	31684	19228
eqtl-a-ENSG00000134489	ENSG00000134489	European	30935	17759
eqtl-a-ENSG00000151651	ENSG00000151651	European	31684	17943
eqtl-a-ENSG00000105583	ENSG00000105583	European	25690	17867
eqtl-a-ENSG00000066651	ENSG00000066651	European	31684	16370
eqtl-a-ENSG00000241294	ENSG00000241294	European	5502	13740
eqtl-a-ENSG00000169118	ENSG00000169118	European	31684	17216
eqtl-a-ENSG00000232303	ENSG00000232303	European	4339	17248
eqtl-a-ENSG00000197747	ENSG00000197747	European	31470	17733
eqtl-a-ENSG00000185774	ENSG00000185774	European	30962	20010
eqtl-a-ENSG00000133247	ENSG00000133247	European	31470	22271
eqtl-a-ENSG00000221983	ENSG00000221983	European	26395	18234
eqtl-a-ENSG00000232216	ENSG00000232216	European	5502	15963
eqtl-a-ENSG00000181847	ENSG00000181847	European	31470	16982
eqtl-a-ENSG00000261476	ENSG00000261476	European	3831	17082
eqtl-a-ENSG00000251791	ENSG00000251791	European	16683	18241
eqtl-a-ENSG00000149480	ENSG00000149480	European	31684	17932
eqtl-a-ENSG00000147437	ENSG00000147437	European	31684	19172
eqtl-a-ENSG00000165240	ENSG00000165240	European	9188	10125
eqtl-a-ENSG00000196743	ENSG00000196743	European	26395	18839
eqtl-a-ENSG00000229539	ENSG00000229539	European	4530	17528
eqtl-a-ENSG00000213493	ENSG00000213493	European	4339	16596
eqtl-a-ENSG00000253210	ENSG00000253210	European	5502	17610
eqtl-a-ENSG00000174705	ENSG00000174705	European	31300	18894
eqtl-a-ENSG00000132128	ENSG00000132128	European	31684	17998
eqtl-a-ENSG00000141543	ENSG00000141543	European	31684	20991
eqtl-a-ENSG00000178988	ENSG00000178988	European	30935	22306
eqtl-a-ENSG00000124198	ENSG00000124198	European	31684	19022
eqtl-a-ENSG00000106034	ENSG00000106034	European	25690	16861
eqtl-a-ENSG00000058335	ENSG00000058335	European	31684	19510
eqtl-a-ENSG00000233614	ENSG00000233614	European	5502	14699
eqtl-a-ENSG00000234665	ENSG00000234665	European	5502	10331
eqtl-a-ENSG00000151304	ENSG00000151304	European	31470	19698
eqtl-a-ENSG00000169696	ENSG00000169696	European	31256	20487
eqtl-a-ENSG00000174374	ENSG00000174374	European	28917	14587
eqtl-a-ENSG00000167065	ENSG00000167065	European	31684	17979
eqtl-a-ENSG00000153767	ENSG00000153767	European	31684	17662
eqtl-a-ENSG00000228932	ENSG00000228932	European	4339	16792
eqtl-a-ENSG00000196074	ENSG00000196074	European	31684	18753
eqtl-a-ENSG00000167552	ENSG00000167552	European	14263	16510
eqtl-a-ENSG00000101773	ENSG00000101773	European	31470	17310
eqtl-a-ENSG00000174903	ENSG00000174903	European	31684	15928
eqtl-a-ENSG00000177054	ENSG00000177054	European	31470	19360
eqtl-a-ENSG00000223491	ENSG00000223491	European	4656	11703
eqtl-a-ENSG00000166123	ENSG00000166123	European	31470	12942
eqtl-a-ENSG00000243660	ENSG00000243660	European	20947	20481
eqtl-a-ENSG00000235505	ENSG00000235505	European	22495	18147
eqtl-a-ENSG00000100422	ENSG00000100422	European	31684	20857
eqtl-a-ENSG00000099849	ENSG00000099849	European	31684	17420
eqtl-a-ENSG00000106976	ENSG00000106976	European	31684	17468
eqtl-a-ENSG00000167094	ENSG00000167094	European	31684	17394
eqtl-a-ENSG00000180881	ENSG00000180881	European	30765	18529
eqtl-a-ENSG00000163520	ENSG00000163520	European	31684	19871
eqtl-a-ENSG00000196961	ENSG00000196961	European	31684	18961
eqtl-a-ENSG00000213889	ENSG00000213889	European	14263	18189
eqtl-a-ENSG00000232125	ENSG00000232125	European	30337	17678
eqtl-a-ENSG00000169330	ENSG00000169330	European	26609	19825
eqtl-a-ENSG00000244723	ENSG00000244723	European	5502	18026
eqtl-a-ENSG00000144749	ENSG00000144749	European	31470	20062
eqtl-a-ENSG00000148468	ENSG00000148468	European	26609	20173
eqtl-a-ENSG00000182670	ENSG00000182670	European	31684	19064
eqtl-a-ENSG00000142552	ENSG00000142552	European	31684	19013
eqtl-a-ENSG00000205464	ENSG00000205464	European	26609	17677
eqtl-a-ENSG00000230006	ENSG00000230006	European	31256	15352
eqtl-a-ENSG00000188177	ENSG00000188177	European	31684	17063
eqtl-a-ENSG00000168918	ENSG00000168918	European	31684	19314
eqtl-a-ENSG00000255661	ENSG00000255661	European	21760	17928
eqtl-a-ENSG00000152582	ENSG00000152582	European	31684	19241
eqtl-a-ENSG00000153982	ENSG00000153982	European	31644	15240
eqtl-a-ENSG00000161642	ENSG00000161642	European	31684	17815
eqtl-a-ENSG00000132016	ENSG00000132016	European	31470	18374
eqtl-a-ENSG00000171566	ENSG00000171566	European	14263	18037
eqtl-a-ENSG00000221184	ENSG00000221184	European	5164	17078
eqtl-a-ENSG00000124593	ENSG00000124593	European	26196	18599
eqtl-a-ENSG00000214174	ENSG00000214174	European	11496	16561
eqtl-a-ENSG00000130733	ENSG00000130733	European	26609	18419
eqtl-a-ENSG00000100628	ENSG00000100628	European	31684	20262
eqtl-a-ENSG00000074590	ENSG00000074590	European	31644	18194
eqtl-a-ENSG00000117245	ENSG00000117245	European	31050	18598
eqtl-a-ENSG00000120697	ENSG00000120697	European	31684	18831
eqtl-a-ENSG00000116791	ENSG00000116791	European	25860	17062
eqtl-a-ENSG00000227372	ENSG00000227372	European	25476	21206
eqtl-a-ENSG00000169972	ENSG00000169972	European	26609	17193
eqtl-a-ENSG00000204472	ENSG00000204472	European	14263	31881
eqtl-a-ENSG00000075884	ENSG00000075884	European	31470	16702
eqtl-a-ENSG00000178222	ENSG00000178222	European	31684	19660
eqtl-a-ENSG00000159247	ENSG00000159247	European	9188	13402
eqtl-a-ENSG00000211813	ENSG00000211813	European	5502	19040
eqtl-a-ENSG00000211727	ENSG00000211727	European	5502	16442
eqtl-a-ENSG00000260070	ENSG00000260070	European	4677	17615
eqtl-a-ENSG00000122367	ENSG00000122367	European	29409	18020
eqtl-a-ENSG00000001497	ENSG00000001497	European	9188	10125
eqtl-a-ENSG00000095906	ENSG00000095906	European	31684	20500
eqtl-a-ENSG00000196436	ENSG00000196436	European	5502	18180
eqtl-a-ENSG00000237017	ENSG00000237017	European	5502	20699
eqtl-a-ENSG00000188613	ENSG00000188613	European	30962	18533
eqtl-a-ENSG00000188763	ENSG00000188763	European	12519	14712
eqtl-a-ENSG00000214783	ENSG00000214783	European	6083	15978
eqtl-a-ENSG00000101150	ENSG00000101150	European	31470	17590
eqtl-a-ENSG00000118307	ENSG00000118307	European	30985	19935
eqtl-a-ENSG00000170629	ENSG00000170629	European	31470	17634
eqtl-a-ENSG00000172731	ENSG00000172731	European	31684	21062
eqtl-a-ENSG00000078304	ENSG00000078304	European	31684	18666
eqtl-a-ENSG00000167861	ENSG00000167861	European	25476	18923
eqtl-a-ENSG00000185798	ENSG00000185798	European	26395	20104
eqtl-a-ENSG00000177359	ENSG00000177359	European	22495	21236
eqtl-a-ENSG00000065029	ENSG00000065029	European	31684	17039
eqtl-a-ENSG00000029639	ENSG00000029639	European	31470	19597
eqtl-a-ENSG00000105993	ENSG00000105993	European	31684	22121
eqtl-a-ENSG00000172780	ENSG00000172780	European	28877	17944
eqtl-a-ENSG00000119729	ENSG00000119729	European	23842	19997
eqtl-a-ENSG00000251136	ENSG00000251136	European	22495	18463
eqtl-a-ENSG00000160226	ENSG00000160226	European	31684	20646
eqtl-a-ENSG00000140688	ENSG00000140688	European	31684	14438
eqtl-a-ENSG00000139514	ENSG00000139514	European	31684	19610
eqtl-a-ENSG00000117322	ENSG00000117322	European	31470	17701
eqtl-a-ENSG00000144455	ENSG00000144455	European	31684	21434
eqtl-a-ENSG00000267348	ENSG00000267348	European	4994	17313
eqtl-a-ENSG00000139547	ENSG00000139547	European	31684	15832
eqtl-a-ENSG00000131652	ENSG00000131652	European	26609	18037
eqtl-a-ENSG00000115896	ENSG00000115896	European	31644	16367
eqtl-a-ENSG00000255968	ENSG00000255968	European	4169	17773
eqtl-a-ENSG00000198860	ENSG00000198860	European	31684	17578
eqtl-a-ENSG00000088930	ENSG00000088930	European	31470	16641
eqtl-a-ENSG00000169359	ENSG00000169359	European	14263	17443
eqtl-a-ENSG00000235890	ENSG00000235890	European	5164	17761
eqtl-a-ENSG00000157557	ENSG00000157557	European	31470	19129
eqtl-a-ENSG00000166348	ENSG00000166348	European	31684	16001
eqtl-a-ENSG00000226942	ENSG00000226942	European	5502	14841
eqtl-a-ENSG00000100417	ENSG00000100417	European	31684	18038
eqtl-a-ENSG00000203697	ENSG00000203697	European	25547	17959
eqtl-a-ENSG00000270041	ENSG00000270041	European	21861	19352
eqtl-a-ENSG00000173821	ENSG00000173821	European	31256	20336
eqtl-a-ENSG00000134452	ENSG00000134452	European	31684	22675
eqtl-a-ENSG00000225666	ENSG00000225666	European	4339	18198
eqtl-a-ENSG00000169155	ENSG00000169155	European	31684	18056
eqtl-a-ENSG00000100162	ENSG00000100162	European	31470	18711
eqtl-a-ENSG00000115607	ENSG00000115607	European	31684	17683
eqtl-a-ENSG00000163421	ENSG00000163421	European	31684	18170
eqtl-a-ENSG00000068784	ENSG00000068784	European	31684	19777
eqtl-a-ENSG00000248485	ENSG00000248485	European	24754	18488
eqtl-a-ENSG00000260884	ENSG00000260884	European	4994	18037
eqtl-a-ENSG00000227070	ENSG00000227070	European	3831	13497
eqtl-a-ENSG00000095627	ENSG00000095627	European	30213	17055
eqtl-a-ENSG00000239697	ENSG00000239697	European	31684	18636
eqtl-a-ENSG00000112763	ENSG00000112763	European	31470	18619
eqtl-a-ENSG00000147224	ENSG00000147224	European	9188	10125
eqtl-a-ENSG00000197142	ENSG00000197142	European	31684	18278
eqtl-a-ENSG00000166295	ENSG00000166295	European	31684	18295
eqtl-a-ENSG00000230162	ENSG00000230162	European	3831	9828
eqtl-a-ENSG00000160799	ENSG00000160799	European	31684	16764
eqtl-a-ENSG00000229789	ENSG00000229789	European	5164	10584
eqtl-a-ENSG00000262098	ENSG00000262098	European	3831	17279
eqtl-a-ENSG00000163380	ENSG00000163380	European	29048	19576
eqtl-a-ENSG00000134644	ENSG00000134644	European	31684	19666
eqtl-a-ENSG00000196387	ENSG00000196387	European	31684	15613
eqtl-a-ENSG00000169439	ENSG00000169439	European	31684	17740
eqtl-a-ENSG00000160051	ENSG00000160051	European	26609	16651
eqtl-a-ENSG00000134864	ENSG00000134864	European	20202	18975
eqtl-a-ENSG00000043093	ENSG00000043093	European	14263	16966
eqtl-a-ENSG00000204084	ENSG00000204084	European	31684	18152
eqtl-a-ENSG00000188242	ENSG00000188242	European	16686	18227
eqtl-a-ENSG00000226660	ENSG00000226660	European	5502	16481
eqtl-a-ENSG00000100938	ENSG00000100938	European	26609	19040
eqtl-a-ENSG00000166575	ENSG00000166575	European	31684	20488
eqtl-a-ENSG00000167914	ENSG00000167914	European	26569	17077
eqtl-a-ENSG00000258727	ENSG00000258727	European	5502	17759
eqtl-a-ENSG00000256171	ENSG00000256171	European	4022	16198
eqtl-a-ENSG00000166165	ENSG00000166165	European	31684	19939
eqtl-a-ENSG00000248008	ENSG00000248008	European	22495	17977
eqtl-a-ENSG00000020633	ENSG00000020633	European	31684	17706
eqtl-a-ENSG00000143147	ENSG00000143147	European	30131	19328
eqtl-a-ENSG00000269646	ENSG00000269646	European	3831	19146
eqtl-a-ENSG00000113441	ENSG00000113441	European	31256	19226
eqtl-a-ENSG00000166598	ENSG00000166598	European	14263	17994
eqtl-a-ENSG00000138180	ENSG00000138180	European	31684	18478
eqtl-a-ENSG00000128578	ENSG00000128578	European	25476	17929
eqtl-a-ENSG00000243753	ENSG00000243753	European	13344	30177
eqtl-a-ENSG00000162913	ENSG00000162913	European	5502	17494
eqtl-a-ENSG00000255446	ENSG00000255446	European	5164	15584
eqtl-a-ENSG00000105278	ENSG00000105278	European	26181	19988
eqtl-a-ENSG00000170091	ENSG00000170091	European	29940	19824
eqtl-a-ENSG00000259315	ENSG00000259315	European	17261	14222
eqtl-a-ENSG00000231991	ENSG00000231991	European	6421	17318
eqtl-a-ENSG00000132153	ENSG00000132153	European	31684	14677
eqtl-a-ENSG00000254859	ENSG00000254859	European	5502	17547
eqtl-a-ENSG00000118260	ENSG00000118260	European	30507	17963
eqtl-a-ENSG00000104432	ENSG00000104432	European	31470	18715
eqtl-a-ENSG00000233411	ENSG00000233411	European	4677	17784
eqtl-a-ENSG00000243404	ENSG00000243404	European	3831	15726
eqtl-a-ENSG00000230415	ENSG00000230415	European	5502	15705
eqtl-a-ENSG00000257285	ENSG00000257285	European	5502	18416
eqtl-a-ENSG00000211692	ENSG00000211692	European	4868	18848
eqtl-a-ENSG00000167972	ENSG00000167972	European	31470	19236
eqtl-a-ENSG00000166435	ENSG00000166435	European	30872	17286
eqtl-a-ENSG00000267543	ENSG00000267543	European	4169	18034
eqtl-a-ENSG00000086666	ENSG00000086666	European	14263	18414
eqtl-a-ENSG00000244459	ENSG00000244459	European	22495	19295
eqtl-a-ENSG00000149257	ENSG00000149257	European	31684	17196
eqtl-a-ENSG00000136518	ENSG00000136518	European	14263	17144
eqtl-a-ENSG00000242802	ENSG00000242802	European	25476	22289
eqtl-a-ENSG00000186564	ENSG00000186564	European	31684	18739
eqtl-a-ENSG00000117461	ENSG00000117461	European	31684	17740
eqtl-a-ENSG00000182318	ENSG00000182318	European	30935	15388
eqtl-a-ENSG00000167476	ENSG00000167476	European	14263	19878
eqtl-a-ENSG00000197815	ENSG00000197815	European	4994	15701
eqtl-a-ENSG00000170955	ENSG00000170955	European	26609	20843
eqtl-a-ENSG00000184792	ENSG00000184792	European	31684	17945
eqtl-a-ENSG00000079999	ENSG00000079999	European	31470	18521
eqtl-a-ENSG00000196960	ENSG00000196960	European	4169	17769
eqtl-a-ENSG00000160908	ENSG00000160908	European	31470	16404
eqtl-a-ENSG00000117481	ENSG00000117481	European	31470	18061
eqtl-a-ENSG00000073146	ENSG00000073146	European	29432	19776
eqtl-a-ENSG00000069974	ENSG00000069974	European	31644	20936
eqtl-a-ENSG00000178665	ENSG00000178665	European	31470	20052
eqtl-a-ENSG00000118298	ENSG00000118298	European	7761	14373
eqtl-a-ENSG00000204856	ENSG00000204856	European	25476	16748
eqtl-a-ENSG00000135821	ENSG00000135821	European	31684	18344
eqtl-a-ENSG00000180389	ENSG00000180389	European	30836	18981
eqtl-a-ENSG00000145996	ENSG00000145996	European	31684	18263
eqtl-a-ENSG00000176619	ENSG00000176619	European	31684	20882
eqtl-a-ENSG00000162545	ENSG00000162545	European	31684	18511
eqtl-a-ENSG00000105619	ENSG00000105619	European	14263	22279
eqtl-a-ENSG00000189046	ENSG00000189046	European	31684	18336
eqtl-a-ENSG00000151079	ENSG00000151079	European	31684	18683
eqtl-a-ENSG00000116016	ENSG00000116016	European	31470	20104
eqtl-a-ENSG00000199332	ENSG00000199332	European	4022	26351
eqtl-a-ENSG00000197956	ENSG00000197956	European	30935	17668
eqtl-a-ENSG00000066084	ENSG00000066084	European	31470	16712
eqtl-a-ENSG00000047230	ENSG00000047230	European	9188	10125
eqtl-a-ENSG00000163481	ENSG00000163481	European	31684	17205
eqtl-a-ENSG00000253540	ENSG00000253540	European	5502	16725
eqtl-a-ENSG00000121578	ENSG00000121578	European	31684	18820
eqtl-a-ENSG00000198513	ENSG00000198513	European	26395	18357
eqtl-a-ENSG00000160201	ENSG00000160201	European	14263	19706
eqtl-a-ENSG00000018510	ENSG00000018510	European	31470	18765
eqtl-a-ENSG00000219355	ENSG00000219355	European	4339	15833
eqtl-a-ENSG00000172971	ENSG00000172971	European	4339	15283
eqtl-a-ENSG00000118785	ENSG00000118785	European	31470	18179
eqtl-a-ENSG00000133392	ENSG00000133392	European	30578	15563
eqtl-a-ENSG00000119927	ENSG00000119927	European	31470	18604
eqtl-a-ENSG00000258891	ENSG00000258891	European	11673	16070
eqtl-a-ENSG00000113575	ENSG00000113575	European	31470	17600
eqtl-a-ENSG00000174695	ENSG00000174695	European	28917	17830
eqtl-a-ENSG00000164022	ENSG00000164022	European	31684	17815
eqtl-a-ENSG00000164284	ENSG00000164284	European	31684	18317
eqtl-a-ENSG00000147996	ENSG00000147996	European	10577	12083
eqtl-a-ENSG00000114978	ENSG00000114978	European	19818	16265
eqtl-a-ENSG00000125814	ENSG00000125814	European	31470	20541
eqtl-a-ENSG00000116406	ENSG00000116406	European	31470	17403
eqtl-a-ENSG00000185088	ENSG00000185088	European	31470	18633
eqtl-a-ENSG00000226981	ENSG00000226981	European	5502	14521
eqtl-a-ENSG00000100024	ENSG00000100024	European	31684	19715
eqtl-a-ENSG00000164252	ENSG00000164252	European	31470	18749
eqtl-a-ENSG00000108946	ENSG00000108946	European	31644	17967
eqtl-a-ENSG00000173041	ENSG00000173041	European	31684	19352
eqtl-a-ENSG00000213885	ENSG00000213885	European	5502	17881
eqtl-a-ENSG00000253269	ENSG00000253269	European	4169	18216
eqtl-a-ENSG00000173406	ENSG00000173406	European	22883	18956
eqtl-a-ENSG00000073417	ENSG00000073417	European	31684	18318
eqtl-a-ENSG00000014919	ENSG00000014919	European	31684	17442
eqtl-a-ENSG00000226261	ENSG00000226261	European	3831	13958
eqtl-a-ENSG00000134313	ENSG00000134313	European	9188	17233
eqtl-a-ENSG00000128487	ENSG00000128487	European	21121	15844
eqtl-a-ENSG00000112297	ENSG00000112297	European	25860	18517
eqtl-a-ENSG00000168404	ENSG00000168404	European	31684	19569
eqtl-a-ENSG00000267161	ENSG00000267161	European	5502	19373
eqtl-a-ENSG00000134716	ENSG00000134716	European	31684	17571
eqtl-a-ENSG00000118420	ENSG00000118420	European	25476	17664
eqtl-a-ENSG00000234936	ENSG00000234936	European	5502	17741
eqtl-a-ENSG00000160803	ENSG00000160803	European	11496	15180
eqtl-a-ENSG00000140323	ENSG00000140323	European	31684	17498
eqtl-a-ENSG00000169239	ENSG00000169239	European	9188	10125
eqtl-a-ENSG00000156650	ENSG00000156650	European	25690	15995
eqtl-a-ENSG00000172572	ENSG00000172572	European	30765	20895
eqtl-a-ENSG00000140848	ENSG00000140848	European	31684	19410
eqtl-a-ENSG00000089094	ENSG00000089094	European	31684	18311
eqtl-a-ENSG00000243056	ENSG00000243056	European	25432	16043
eqtl-a-ENSG00000104852	ENSG00000104852	European	26196	18980
eqtl-a-ENSG00000079785	ENSG00000079785	European	14263	17759
eqtl-a-ENSG00000223745	ENSG00000223745	European	22495	16774
eqtl-a-ENSG00000243650	ENSG00000243650	European	5502	17705
eqtl-a-ENSG00000262580	ENSG00000262580	European	5502	19441
eqtl-a-ENSG00000100575	ENSG00000100575	European	31684	18841
eqtl-a-ENSG00000105877	ENSG00000105877	European	29094	19352
eqtl-a-ENSG00000252206	ENSG00000252206	European	4530	14019
eqtl-a-ENSG00000130695	ENSG00000130695	European	25690	16505
eqtl-a-ENSG00000120539	ENSG00000120539	European	31470	20895
eqtl-a-ENSG00000105325	ENSG00000105325	European	31684	20540
eqtl-a-ENSG00000170364	ENSG00000170364	European	31684	21216
eqtl-a-ENSG00000090565	ENSG00000090565	European	31684	18799
eqtl-a-ENSG00000163827	ENSG00000163827	European	31684	17601
eqtl-a-ENSG00000171503	ENSG00000171503	European	26395	17243
eqtl-a-ENSG00000163877	ENSG00000163877	European	31684	17969
eqtl-a-ENSG00000155850	ENSG00000155850	European	31684	18261
eqtl-a-ENSG00000241043	ENSG00000241043	European	5502	18819
eqtl-a-ENSG00000188649	ENSG00000188649	European	30351	18427
eqtl-a-ENSG00000187866	ENSG00000187866	European	31470	16190
eqtl-a-ENSG00000132330	ENSG00000132330	European	31684	20299
eqtl-a-ENSG00000143512	ENSG00000143512	European	29094	18072
eqtl-a-ENSG00000042445	ENSG00000042445	European	14263	17705
eqtl-a-ENSG00000256084	ENSG00000256084	European	4339	16613
eqtl-a-ENSG00000248487	ENSG00000248487	European	28917	15862
eqtl-a-ENSG00000188211	ENSG00000188211	European	22883	17767
eqtl-a-ENSG00000151657	ENSG00000151657	European	31684	21543
eqtl-a-ENSG00000129007	ENSG00000129007	European	31470	17130
eqtl-a-ENSG00000211805	ENSG00000211805	European	5502	19125
eqtl-a-ENSG00000267212	ENSG00000267212	European	3831	15068
eqtl-a-ENSG00000145545	ENSG00000145545	European	14263	19528
eqtl-a-ENSG00000198356	ENSG00000198356	European	31684	17920
eqtl-a-ENSG00000214888	ENSG00000214888	European	22495	19852
eqtl-a-ENSG00000236977	ENSG00000236977	European	5311	15753
eqtl-a-ENSG00000215270	ENSG00000215270	European	4339	10851
eqtl-a-ENSG00000259078	ENSG00000259078	European	3831	15785
eqtl-a-ENSG00000249601	ENSG00000249601	European	4868	17984
eqtl-a-ENSG00000254577	ENSG00000254577	European	3831	16830
eqtl-a-ENSG00000213080	ENSG00000213080	European	4868	17166
eqtl-a-ENSG00000185339	ENSG00000185339	European	31684	17875
eqtl-a-ENSG00000260814	ENSG00000260814	European	4656	15117
eqtl-a-ENSG00000188372	ENSG00000188372	European	31256	18310
eqtl-a-ENSG00000170571	ENSG00000170571	European	26196	14981
eqtl-a-ENSG00000260051	ENSG00000260051	European	4994	19006
eqtl-a-ENSG00000250831	ENSG00000250831	European	4656	13785
eqtl-a-ENSG00000241238	ENSG00000241238	European	3831	16836
eqtl-a-ENSG00000136717	ENSG00000136717	European	31684	18967
eqtl-a-ENSG00000120875	ENSG00000120875	European	31684	18075
eqtl-a-ENSG00000146842	ENSG00000146842	European	31684	17228
eqtl-a-ENSG00000267003	ENSG00000267003	European	4169	15315
eqtl-a-ENSG00000240914	ENSG00000240914	European	4169	19452
eqtl-a-ENSG00000187583	ENSG00000187583	European	31684	15749
eqtl-a-ENSG00000160097	ENSG00000160097	European	30542	16215
eqtl-a-ENSG00000068366	ENSG00000068366	European	9188	10125
eqtl-a-ENSG00000261338	ENSG00000261338	European	5502	16689
eqtl-a-ENSG00000070019	ENSG00000070019	European	31470	18772
eqtl-a-ENSG00000204713	ENSG00000204713	European	31684	23490
eqtl-a-ENSG00000267612	ENSG00000267612	European	3831	15942
eqtl-a-ENSG00000165280	ENSG00000165280	European	31470	17070
eqtl-a-ENSG00000171462	ENSG00000171462	European	31684	17584
eqtl-a-ENSG00000126746	ENSG00000126746	European	31684	18231
eqtl-a-ENSG00000065534	ENSG00000065534	European	31684	18251
eqtl-a-ENSG00000107104	ENSG00000107104	European	31684	20840
eqtl-a-ENSG00000066697	ENSG00000066697	European	8269	15997
eqtl-a-ENSG00000175800	ENSG00000175800	European	4169	20251
eqtl-a-ENSG00000106609	ENSG00000106609	European	25690	19904
eqtl-a-ENSG00000187950	ENSG00000187950	European	26101	20979
eqtl-a-ENSG00000042088	ENSG00000042088	European	31684	18979
eqtl-a-ENSG00000259065	ENSG00000259065	European	5502	17369
eqtl-a-ENSG00000163428	ENSG00000163428	European	26196	18000
eqtl-a-ENSG00000135473	ENSG00000135473	European	31684	16714
eqtl-a-ENSG00000186446	ENSG00000186446	European	31684	17554
eqtl-a-ENSG00000169020	ENSG00000169020	European	26609	18222
eqtl-a-ENSG00000155380	ENSG00000155380	European	31684	17187
eqtl-a-ENSG00000214975	ENSG00000214975	European	22709	20647
eqtl-a-ENSG00000179943	ENSG00000179943	European	31470	21601
eqtl-a-ENSG00000239830	ENSG00000239830	European	4530	16533
eqtl-a-ENSG00000186141	ENSG00000186141	European	14263	11998
eqtl-a-ENSG00000204710	ENSG00000204710	European	26609	16315
eqtl-a-ENSG00000132471	ENSG00000132471	European	31684	18853
eqtl-a-ENSG00000033170	ENSG00000033170	European	31684	18505
eqtl-a-ENSG00000227017	ENSG00000227017	European	4339	16459
eqtl-a-ENSG00000162383	ENSG00000162383	European	31684	17960
eqtl-a-ENSG00000171617	ENSG00000171617	European	30935	18204
eqtl-a-ENSG00000234252	ENSG00000234252	European	4994	14264
eqtl-a-ENSG00000206762	ENSG00000206762	European	3831	14360
eqtl-a-ENSG00000105329	ENSG00000105329	European	31470	17548
eqtl-a-ENSG00000198826	ENSG00000198826	European	31684	17915
eqtl-a-ENSG00000175793	ENSG00000175793	European	31050	16271
eqtl-a-ENSG00000162892	ENSG00000162892	European	26101	15964
eqtl-a-ENSG00000172331	ENSG00000172331	European	31684	18517
eqtl-a-ENSG00000006062	ENSG00000006062	European	31684	19048
eqtl-a-ENSG00000104147	ENSG00000104147	European	31470	17300
eqtl-a-ENSG00000188033	ENSG00000188033	European	14263	17255
eqtl-a-ENSG00000213901	ENSG00000213901	European	31684	17488
eqtl-a-ENSG00000182957	ENSG00000182957	European	31684	21491
eqtl-a-ENSG00000214176	ENSG00000214176	European	23030	16930
eqtl-a-ENSG00000075426	ENSG00000075426	European	31684	17669
eqtl-a-ENSG00000164323	ENSG00000164323	European	26196	20636
eqtl-a-ENSG00000269311	ENSG00000269311	European	4339	18085
eqtl-a-ENSG00000079335	ENSG00000079335	European	31644	18172
eqtl-a-ENSG00000261786	ENSG00000261786	European	10736	16111
eqtl-a-ENSG00000270006	ENSG00000270006	European	4339	20028
eqtl-a-ENSG00000101868	ENSG00000101868	European	9188	10125
eqtl-a-ENSG00000269653	ENSG00000269653	European	4169	16114
eqtl-a-ENSG00000162704	ENSG00000162704	European	31684	17775
eqtl-a-ENSG00000205339	ENSG00000205339	European	14263	17899
eqtl-a-ENSG00000227855	ENSG00000227855	European	4656	16505
eqtl-a-ENSG00000221923	ENSG00000221923	European	31256	22015
eqtl-a-ENSG00000185100	ENSG00000185100	European	31684	20362
eqtl-a-ENSG00000172667	ENSG00000172667	European	31256	17863
eqtl-a-ENSG00000123179	ENSG00000123179	European	14263	17037
eqtl-a-ENSG00000256690	ENSG00000256690	European	5502	16741
eqtl-a-ENSG00000025434	ENSG00000025434	European	31684	15906
eqtl-a-ENSG00000073331	ENSG00000073331	European	31470	17643
eqtl-a-ENSG00000185504	ENSG00000185504	European	31684	20600
eqtl-a-ENSG00000233609	ENSG00000233609	European	5502	19532
eqtl-a-ENSG00000236056	ENSG00000236056	European	5502	17483
eqtl-a-ENSG00000239353	ENSG00000239353	European	4677	17035
eqtl-a-ENSG00000228444	ENSG00000228444	European	4169	17266
eqtl-a-ENSG00000132581	ENSG00000132581	European	31684	15417
eqtl-a-ENSG00000132768	ENSG00000132768	European	31684	17486
eqtl-a-ENSG00000230869	ENSG00000230869	European	5502	14316
eqtl-a-ENSG00000003137	ENSG00000003137	European	31300	16899
eqtl-a-ENSG00000231989	ENSG00000231989	European	26812	18888
eqtl-a-ENSG00000100603	ENSG00000100603	European	31684	19904
eqtl-a-ENSG00000130175	ENSG00000130175	European	31684	18262
eqtl-a-ENSG00000131242	ENSG00000131242	European	31684	17351
eqtl-a-ENSG00000186501	ENSG00000186501	European	31684	16083
eqtl-a-ENSG00000129103	ENSG00000129103	European	31684	19662
eqtl-a-ENSG00000196653	ENSG00000196653	European	31684	17546
eqtl-a-ENSG00000179348	ENSG00000179348	European	31470	17793
eqtl-a-ENSG00000244661	ENSG00000244661	European	4339	15240
eqtl-a-ENSG00000233785	ENSG00000233785	European	4677	10042
eqtl-a-ENSG00000110931	ENSG00000110931	European	31684	18298
eqtl-a-ENSG00000180730	ENSG00000180730	European	31684	19699
eqtl-a-ENSG00000251093	ENSG00000251093	European	4677	16152
eqtl-a-ENSG00000260329	ENSG00000260329	European	5502	17101
eqtl-a-ENSG00000269619	ENSG00000269619	European	10736	18242
eqtl-a-ENSG00000211688	ENSG00000211688	European	5502	18825
eqtl-a-ENSG00000186907	ENSG00000186907	European	31684	18368
eqtl-a-ENSG00000269946	ENSG00000269946	European	4339	16136
eqtl-a-ENSG00000145982	ENSG00000145982	European	14263	19354
eqtl-a-ENSG00000148572	ENSG00000148572	European	14263	17884
eqtl-a-ENSG00000184056	ENSG00000184056	European	31684	20030
eqtl-a-ENSG00000150756	ENSG00000150756	European	31470	19649
eqtl-a-ENSG00000144642	ENSG00000144642	European	31684	20263
eqtl-a-ENSG00000106351	ENSG00000106351	European	31684	17146
eqtl-a-ENSG00000137075	ENSG00000137075	European	31684	17709
eqtl-a-ENSG00000135148	ENSG00000135148	European	31684	15954
eqtl-a-ENSG00000133121	ENSG00000133121	European	30551	17909
eqtl-a-ENSG00000168899	ENSG00000168899	European	31684	18584
eqtl-a-ENSG00000107672	ENSG00000107672	European	31684	19949
eqtl-a-ENSG00000136830	ENSG00000136830	European	31470	17592
eqtl-a-ENSG00000134851	ENSG00000134851	European	31684	19196
eqtl-a-ENSG00000160193	ENSG00000160193	European	31684	21091
eqtl-a-ENSG00000173517	ENSG00000173517	European	26181	17098
eqtl-a-ENSG00000262482	ENSG00000262482	European	4169	16533
eqtl-a-ENSG00000178202	ENSG00000178202	European	31684	17595
eqtl-a-ENSG00000204711	ENSG00000204711	European	26271	17574
eqtl-a-ENSG00000182909	ENSG00000182909	European	9188	20770
eqtl-a-ENSG00000228251	ENSG00000228251	European	4530	15285
eqtl-a-ENSG00000156253	ENSG00000156253	European	31684	18733
eqtl-a-ENSG00000121742	ENSG00000121742	European	31086	19898
eqtl-a-ENSG00000116771	ENSG00000116771	European	31684	19924
eqtl-a-ENSG00000260669	ENSG00000260669	European	7931	16895
eqtl-a-ENSG00000204351	ENSG00000204351	European	14263	42006
eqtl-a-ENSG00000248641	ENSG00000248641	European	3831	14687
eqtl-a-ENSG00000141456	ENSG00000141456	European	14263	19303
eqtl-a-ENSG00000269887	ENSG00000269887	European	5502	17956
eqtl-a-ENSG00000202314	ENSG00000202314	European	16272	17689
eqtl-a-ENSG00000258929	ENSG00000258929	European	5502	17092
eqtl-a-ENSG00000252577	ENSG00000252577	European	19450	13918
eqtl-a-ENSG00000135540	ENSG00000135540	European	9188	18036
eqtl-a-ENSG00000178935	ENSG00000178935	European	31684	18130
eqtl-a-ENSG00000125319	ENSG00000125319	European	31470	17128
eqtl-a-ENSG00000204624	ENSG00000204624	European	26181	18469
eqtl-a-ENSG00000117862	ENSG00000117862	European	31684	17128
eqtl-a-ENSG00000147121	ENSG00000147121	European	8269	10110
eqtl-a-ENSG00000042832	ENSG00000042832	European	31470	19939
eqtl-a-ENSG00000163608	ENSG00000163608	European	31470	19166
eqtl-a-ENSG00000158764	ENSG00000158764	European	30137	18431
eqtl-a-ENSG00000204186	ENSG00000204186	European	25797	17829
eqtl-a-ENSG00000078804	ENSG00000078804	European	31684	16177
eqtl-a-ENSG00000109911	ENSG00000109911	European	26609	16555
eqtl-a-ENSG00000226742	ENSG00000226742	European	26181	16440
eqtl-a-ENSG00000187051	ENSG00000187051	European	31470	17196
eqtl-a-ENSG00000105393	ENSG00000105393	European	25690	18671
eqtl-a-ENSG00000261731	ENSG00000261731	European	4994	13287
eqtl-a-ENSG00000115947	ENSG00000115947	European	26609	16357
eqtl-a-ENSG00000130643	ENSG00000130643	European	26196	17379
eqtl-a-ENSG00000108107	ENSG00000108107	European	31684	22136
eqtl-a-ENSG00000259088	ENSG00000259088	European	5164	16561
eqtl-a-ENSG00000224429	ENSG00000224429	European	5502	18622
eqtl-a-ENSG00000250361	ENSG00000250361	European	14263	16903
eqtl-a-ENSG00000144485	ENSG00000144485	European	31684	20540
eqtl-a-ENSG00000136319	ENSG00000136319	European	31470	19221
eqtl-a-ENSG00000211970	ENSG00000211970	European	5502	15448
eqtl-a-ENSG00000211778	ENSG00000211778	European	22495	20472
eqtl-a-ENSG00000206337	ENSG00000206337	European	14263	28835
eqtl-a-ENSG00000088325	ENSG00000088325	European	31470	15929
eqtl-a-ENSG00000121417	ENSG00000121417	European	31684	19020
eqtl-a-ENSG00000230082	ENSG00000230082	European	4677	17630
eqtl-a-ENSG00000240053	ENSG00000240053	European	14263	39138
eqtl-a-ENSG00000223722	ENSG00000223722	European	5502	19517
eqtl-a-ENSG00000189266	ENSG00000189266	European	9188	16365
eqtl-a-ENSG00000157259	ENSG00000157259	European	31684	16037
eqtl-a-ENSG00000198604	ENSG00000198604	European	31684	18921
eqtl-a-ENSG00000267586	ENSG00000267586	European	20824	16541
eqtl-a-ENSG00000213799	ENSG00000213799	European	26196	22850
eqtl-a-ENSG00000245869	ENSG00000245869	European	4169	16303
eqtl-a-ENSG00000262703	ENSG00000262703	European	4169	19155
eqtl-a-ENSG00000198964	ENSG00000198964	European	31684	16173
eqtl-a-ENSG00000148411	ENSG00000148411	European	30507	20107
eqtl-a-ENSG00000256223	ENSG00000256223	European	26609	15154
eqtl-a-ENSG00000215571	ENSG00000215571	European	7444	18654
eqtl-a-ENSG00000231581	ENSG00000231581	European	4339	16363
eqtl-a-ENSG00000101574	ENSG00000101574	European	31684	20553
eqtl-a-ENSG00000010319	ENSG00000010319	European	31684	16546
eqtl-a-ENSG00000162341	ENSG00000162341	European	31684	18275
eqtl-a-ENSG00000215193	ENSG00000215193	European	31256	19632
eqtl-a-ENSG00000218052	ENSG00000218052	European	5502	17801
eqtl-a-ENSG00000260179	ENSG00000260179	European	4677	15515
eqtl-a-ENSG00000150281	ENSG00000150281	European	31050	14884
eqtl-a-ENSG00000235101	ENSG00000235101	European	4169	16740
eqtl-a-ENSG00000087302	ENSG00000087302	European	26609	19470
eqtl-a-ENSG00000197535	ENSG00000197535	European	31684	18821
eqtl-a-ENSG00000226318	ENSG00000226318	European	4994	17184
eqtl-a-ENSG00000187147	ENSG00000187147	European	31470	17074
eqtl-a-ENSG00000164362	ENSG00000164362	European	30137	22126
eqtl-a-ENSG00000157483	ENSG00000157483	European	31470	19120
eqtl-a-ENSG00000137824	ENSG00000137824	European	24941	16885
eqtl-a-ENSG00000056586	ENSG00000056586	European	31684	17665
eqtl-a-ENSG00000258686	ENSG00000258686	European	21760	17150
eqtl-a-ENSG00000106268	ENSG00000106268	European	31470	22469
eqtl-a-ENSG00000205181	ENSG00000205181	European	25262	20329
eqtl-a-ENSG00000107249	ENSG00000107249	European	31470	20711
eqtl-a-ENSG00000164715	ENSG00000164715	European	31684	18813
eqtl-a-ENSG00000237438	ENSG00000237438	European	6421	17123
eqtl-a-ENSG00000143442	ENSG00000143442	European	31684	17034
eqtl-a-ENSG00000253438	ENSG00000253438	European	9764	17587
eqtl-a-ENSG00000254030	ENSG00000254030	European	4868	19866
eqtl-a-ENSG00000124459	ENSG00000124459	European	31684	20165
eqtl-a-ENSG00000167614	ENSG00000167614	European	29218	22617
eqtl-a-ENSG00000130758	ENSG00000130758	European	31684	18748
eqtl-a-ENSG00000260552	ENSG00000260552	European	4994	16441
eqtl-a-ENSG00000130038	ENSG00000130038	European	31256	19312
eqtl-a-ENSG00000125618	ENSG00000125618	European	31684	17729
eqtl-a-ENSG00000225936	ENSG00000225936	European	5502	16971
eqtl-a-ENSG00000167468	ENSG00000167468	European	31470	20876
eqtl-a-ENSG00000266490	ENSG00000266490	European	5502	15936
eqtl-a-ENSG00000198818	ENSG00000198818	European	14263	20343
eqtl-a-ENSG00000258821	ENSG00000258821	European	3831	14890
eqtl-a-ENSG00000255587	ENSG00000255587	European	5502	17135
eqtl-a-ENSG00000203965	ENSG00000203965	European	31470	18227
eqtl-a-ENSG00000169592	ENSG00000169592	European	31684	14678
eqtl-a-ENSG00000211671	ENSG00000211671	European	5502	19613
eqtl-a-ENSG00000263326	ENSG00000263326	European	4656	16863
eqtl-a-ENSG00000158286	ENSG00000158286	European	26196	19320
eqtl-a-ENSG00000176973	ENSG00000176973	European	31684	16340
eqtl-a-ENSG00000134884	ENSG00000134884	European	31684	19360
eqtl-a-ENSG00000009830	ENSG00000009830	European	31684	20057
eqtl-a-ENSG00000196305	ENSG00000196305	European	31684	18565
eqtl-a-ENSG00000103160	ENSG00000103160	European	31684	25333
eqtl-a-ENSG00000226067	ENSG00000226067	European	5502	11739
eqtl-a-ENSG00000107021	ENSG00000107021	European	30935	18410
eqtl-a-ENSG00000164073	ENSG00000164073	European	31470	17284
eqtl-a-ENSG00000089123	ENSG00000089123	European	31684	18968
eqtl-a-ENSG00000247627	ENSG00000247627	European	5502	16541
eqtl-a-ENSG00000096996	ENSG00000096996	European	31684	18877
eqtl-a-ENSG00000126456	ENSG00000126456	European	31684	18924
eqtl-a-ENSG00000086570	ENSG00000086570	European	30962	19280
eqtl-a-ENSG00000224940	ENSG00000224940	European	25432	17345
eqtl-a-ENSG00000197070	ENSG00000197070	European	31470	16451
eqtl-a-ENSG00000164949	ENSG00000164949	European	29802	18213
eqtl-a-ENSG00000241490	ENSG00000241490	European	5502	15829
eqtl-a-ENSG00000135365	ENSG00000135365	European	31684	16607
eqtl-a-ENSG00000197771	ENSG00000197771	European	26609	19165
eqtl-a-ENSG00000167987	ENSG00000167987	European	31684	18100
eqtl-a-ENSG00000175691	ENSG00000175691	European	31684	21046
eqtl-a-ENSG00000234492	ENSG00000234492	European	24924	17083
eqtl-a-ENSG00000129810	ENSG00000129810	European	31644	19472
eqtl-a-ENSG00000139977	ENSG00000139977	European	25646	18839
eqtl-a-ENSG00000184068	ENSG00000184068	European	4994	16923
eqtl-a-ENSG00000172113	ENSG00000172113	European	31470	14358
eqtl-a-ENSG00000100372	ENSG00000100372	European	31684	16743
eqtl-a-ENSG00000036565	ENSG00000036565	European	31644	21407
eqtl-a-ENSG00000171606	ENSG00000171606	European	31470	16087
eqtl-a-ENSG00000187688	ENSG00000187688	European	31470	17917
eqtl-a-ENSG00000103512	ENSG00000103512	European	6421	14821
eqtl-a-ENSG00000144820	ENSG00000144820	European	30551	17838
eqtl-a-ENSG00000182568	ENSG00000182568	European	31684	17203
eqtl-a-ENSG00000264281	ENSG00000264281	European	5502	17622
eqtl-a-ENSG00000245205	ENSG00000245205	European	16512	19404
eqtl-a-ENSG00000222460	ENSG00000222460	European	3831	13517
eqtl-a-ENSG00000228701	ENSG00000228701	European	4339	15080
eqtl-a-ENSG00000138835	ENSG00000138835	European	31684	18805
eqtl-a-ENSG00000175764	ENSG00000175764	European	31644	18045
eqtl-a-ENSG00000117859	ENSG00000117859	European	31684	16367
eqtl-a-ENSG00000197724	ENSG00000197724	European	31684	19303
eqtl-a-ENSG00000073921	ENSG00000073921	European	31470	18771
eqtl-a-ENSG00000089006	ENSG00000089006	European	31684	20273
eqtl-a-ENSG00000264764	ENSG00000264764	European	4022	15489
eqtl-a-ENSG00000125812	ENSG00000125812	European	31684	20576
eqtl-a-ENSG00000135341	ENSG00000135341	European	31684	17994
eqtl-a-ENSG00000002834	ENSG00000002834	European	30935	17027
eqtl-a-ENSG00000090470	ENSG00000090470	European	31260	16736
eqtl-a-ENSG00000135966	ENSG00000135966	European	31256	18980
eqtl-a-ENSG00000196141	ENSG00000196141	European	31684	16498
eqtl-a-ENSG00000068079	ENSG00000068079	European	31684	16444
eqtl-a-ENSG00000166527	ENSG00000166527	European	31470	20430
eqtl-a-ENSG00000072501	ENSG00000072501	European	9188	2976
eqtl-a-ENSG00000183569	ENSG00000183569	European	14263	18834
eqtl-a-ENSG00000207721	ENSG00000207721	European	16923	15939
eqtl-a-ENSG00000204272	ENSG00000204272	European	5502	10097
eqtl-a-ENSG00000179914	ENSG00000179914	European	14263	17644
eqtl-a-ENSG00000107099	ENSG00000107099	European	31684	18926
eqtl-a-ENSG00000131844	ENSG00000131844	European	14263	14409
eqtl-a-ENSG00000248832	ENSG00000248832	European	21760	18205
eqtl-a-ENSG00000106069	ENSG00000106069	European	31684	18866
eqtl-a-ENSG00000269954	ENSG00000269954	European	3831	16594
eqtl-a-ENSG00000173705	ENSG00000173705	European	25262	18585
eqtl-a-ENSG00000166352	ENSG00000166352	European	31684	19906
eqtl-a-ENSG00000140945	ENSG00000140945	European	31176	24902
eqtl-a-ENSG00000227242	ENSG00000227242	European	8269	14960
eqtl-a-ENSG00000039123	ENSG00000039123	European	14263	18296
eqtl-a-ENSG00000197013	ENSG00000197013	European	9188	20653
eqtl-a-ENSG00000107890	ENSG00000107890	European	31684	20866
eqtl-a-ENSG00000127720	ENSG00000127720	European	30765	18230
eqtl-a-ENSG00000163946	ENSG00000163946	European	25690	18399
eqtl-a-ENSG00000136271	ENSG00000136271	European	30935	17972
eqtl-a-ENSG00000166529	ENSG00000166529	European	26181	15706
eqtl-a-ENSG00000197728	ENSG00000197728	European	26569	17128
eqtl-a-ENSG00000108312	ENSG00000108312	European	31684	17134
eqtl-a-ENSG00000185716	ENSG00000185716	European	16730	14600
eqtl-a-ENSG00000121274	ENSG00000121274	European	31684	17644
eqtl-a-ENSG00000113456	ENSG00000113456	European	31684	19415
eqtl-a-ENSG00000169612	ENSG00000169612	European	9188	14120
eqtl-a-ENSG00000093072	ENSG00000093072	European	31300	18893
eqtl-a-ENSG00000138439	ENSG00000138439	European	26196	15832
eqtl-a-ENSG00000186364	ENSG00000186364	European	14263	11926
eqtl-a-ENSG00000122223	ENSG00000122223	European	31684	18498
eqtl-a-ENSG00000069020	ENSG00000069020	European	14263	18116
eqtl-a-ENSG00000185989	ENSG00000185989	European	31684	16195
eqtl-a-ENSG00000136933	ENSG00000136933	European	31684	17584
eqtl-a-ENSG00000233436	ENSG00000233436	European	24510	16960
eqtl-a-ENSG00000165417	ENSG00000165417	European	31470	19290
eqtl-a-ENSG00000159842	ENSG00000159842	European	26609	20860
eqtl-a-ENSG00000249856	ENSG00000249856	European	9573	16868
eqtl-a-ENSG00000171643	ENSG00000171643	European	31644	18937
eqtl-a-ENSG00000168917	ENSG00000168917	European	25690	16739
eqtl-a-ENSG00000262468	ENSG00000262468	European	5502	18629
eqtl-a-ENSG00000163479	ENSG00000163479	European	31256	15758
eqtl-a-ENSG00000182389	ENSG00000182389	European	31684	18191
eqtl-a-ENSG00000260336	ENSG00000260336	European	5502	16750
eqtl-a-ENSG00000132963	ENSG00000132963	European	31470	19120
eqtl-a-ENSG00000029534	ENSG00000029534	European	31684	18677
eqtl-a-ENSG00000101132	ENSG00000101132	European	31684	19756
eqtl-a-ENSG00000205221	ENSG00000205221	European	31644	20597
eqtl-a-ENSG00000213760	ENSG00000213760	European	14263	32307
eqtl-a-ENSG00000249502	ENSG00000249502	European	4022	16585
eqtl-a-ENSG00000087589	ENSG00000087589	European	31684	20296
eqtl-a-ENSG00000181126	ENSG00000181126	European	13006	25559
eqtl-a-ENSG00000078668	ENSG00000078668	European	31684	17549
eqtl-a-ENSG00000197323	ENSG00000197323	European	31684	17799
eqtl-a-ENSG00000170379	ENSG00000170379	European	23414	15736
eqtl-a-ENSG00000008018	ENSG00000008018	European	31684	15589
eqtl-a-ENSG00000197077	ENSG00000197077	European	26181	19189
eqtl-a-ENSG00000151726	ENSG00000151726	European	31684	20426
eqtl-a-ENSG00000100167	ENSG00000100167	European	31684	18796
eqtl-a-ENSG00000229162	ENSG00000229162	European	4868	16421
eqtl-a-ENSG00000131148	ENSG00000131148	European	30765	23377
eqtl-a-ENSG00000174749	ENSG00000174749	European	31644	17703
eqtl-a-ENSG00000259484	ENSG00000259484	European	21332	17797
eqtl-a-ENSG00000143786	ENSG00000143786	European	30765	18482
eqtl-a-ENSG00000137494	ENSG00000137494	European	31470	19350
eqtl-a-ENSG00000168060	ENSG00000168060	European	31684	16495
eqtl-a-ENSG00000167325	ENSG00000167325	European	31684	21737
eqtl-a-ENSG00000153006	ENSG00000153006	European	26609	17120
eqtl-a-ENSG00000139697	ENSG00000139697	European	31470	17927
eqtl-a-ENSG00000165813	ENSG00000165813	European	26609	17999
eqtl-a-ENSG00000120693	ENSG00000120693	European	25352	18569
eqtl-a-ENSG00000101400	ENSG00000101400	European	31684	16849
eqtl-a-ENSG00000074416	ENSG00000074416	European	31684	18177
eqtl-a-ENSG00000260367	ENSG00000260367	European	4994	14103
eqtl-a-ENSG00000116044	ENSG00000116044	European	31684	18759
eqtl-a-ENSG00000131828	ENSG00000131828	European	9188	10125
eqtl-a-ENSG00000260259	ENSG00000260259	European	4339	16288
eqtl-a-ENSG00000143379	ENSG00000143379	European	31470	16917
eqtl-a-ENSG00000263264	ENSG00000263264	European	5502	19297
eqtl-a-ENSG00000104976	ENSG00000104976	European	31684	19874
eqtl-a-ENSG00000035403	ENSG00000035403	European	31684	15906
eqtl-a-ENSG00000244754	ENSG00000244754	European	26196	17764
eqtl-a-ENSG00000172954	ENSG00000172954	European	31684	19305
eqtl-a-ENSG00000256872	ENSG00000256872	European	27714	17308
eqtl-a-ENSG00000185436	ENSG00000185436	European	25476	17641
eqtl-a-ENSG00000204524	ENSG00000204524	European	9188	18391
eqtl-a-ENSG00000116544	ENSG00000116544	European	26395	17529
eqtl-a-ENSG00000105889	ENSG00000105889	European	13006	17565
eqtl-a-ENSG00000132376	ENSG00000132376	European	26196	20374
eqtl-a-ENSG00000234009	ENSG00000234009	European	17261	19397
eqtl-a-ENSG00000254198	ENSG00000254198	European	21987	16189
eqtl-a-ENSG00000267680	ENSG00000267680	European	26225	19310
eqtl-a-ENSG00000233147	ENSG00000233147	European	9573	18090
eqtl-a-ENSG00000223473	ENSG00000223473	European	5502	17173
eqtl-a-ENSG00000245532	ENSG00000245532	European	26181	16157
eqtl-a-ENSG00000181038	ENSG00000181038	European	25262	19846
eqtl-a-ENSG00000163568	ENSG00000163568	European	31644	19373
eqtl-a-ENSG00000066117	ENSG00000066117	European	31470	16408
eqtl-a-ENSG00000136937	ENSG00000136937	European	31684	18532
eqtl-a-ENSG00000105849	ENSG00000105849	European	31684	21185
eqtl-a-ENSG00000007866	ENSG00000007866	European	31684	17139
eqtl-a-ENSG00000153933	ENSG00000153933	European	31684	18330
eqtl-a-ENSG00000109047	ENSG00000109047	European	30935	19662
eqtl-a-ENSG00000224020	ENSG00000224020	European	4677	16053
eqtl-a-ENSG00000170835	ENSG00000170835	European	31684	20043
eqtl-a-ENSG00000234476	ENSG00000234476	European	4339	15721
eqtl-a-ENSG00000232995	ENSG00000232995	European	5502	18057
eqtl-a-ENSG00000236859	ENSG00000236859	European	5502	17441
eqtl-a-ENSG00000163701	ENSG00000163701	European	31684	19313
eqtl-a-ENSG00000167306	ENSG00000167306	European	31470	19294
eqtl-a-ENSG00000269514	ENSG00000269514	European	22495	18401
eqtl-a-ENSG00000224295	ENSG00000224295	European	4530	18593
eqtl-a-ENSG00000111880	ENSG00000111880	European	31684	18234
eqtl-a-ENSG00000261732	ENSG00000261732	European	6598	17137
eqtl-a-ENSG00000185730	ENSG00000185730	European	30935	19987
eqtl-a-ENSG00000188282	ENSG00000188282	European	31684	17874
eqtl-a-ENSG00000025156	ENSG00000025156	European	31470	18835
eqtl-a-ENSG00000173862	ENSG00000173862	European	20824	17904
eqtl-a-ENSG00000024526	ENSG00000024526	European	30167	17845
eqtl-a-ENSG00000124635	ENSG00000124635	European	9188	16972
eqtl-a-ENSG00000242611	ENSG00000242611	European	5164	15348
eqtl-a-ENSG00000172845	ENSG00000172845	European	31644	18155
eqtl-a-ENSG00000247626	ENSG00000247626	European	31644	16294
eqtl-a-ENSG00000165507	ENSG00000165507	European	31684	19840
eqtl-a-ENSG00000109927	ENSG00000109927	European	31684	17757
eqtl-a-ENSG00000213859	ENSG00000213859	European	31684	19110
eqtl-a-ENSG00000040633	ENSG00000040633	European	31684	19235
eqtl-a-ENSG00000068001	ENSG00000068001	European	31684	15332
eqtl-a-ENSG00000113732	ENSG00000113732	European	31470	19453
eqtl-a-ENSG00000114354	ENSG00000114354	European	31644	17756
eqtl-a-ENSG00000267244	ENSG00000267244	European	4994	18640
eqtl-a-ENSG00000164877	ENSG00000164877	European	31684	22544
eqtl-a-ENSG00000269774	ENSG00000269774	European	3831	16164
eqtl-a-ENSG00000018189	ENSG00000018189	European	31684	19048
eqtl-a-ENSG00000203865	ENSG00000203865	European	6421	17560
eqtl-a-ENSG00000156299	ENSG00000156299	European	31684	19142
eqtl-a-ENSG00000167113	ENSG00000167113	European	26410	17580
eqtl-a-ENSG00000145708	ENSG00000145708	European	30721	18904
eqtl-a-ENSG00000171492	ENSG00000171492	European	31470	17477
eqtl-a-ENSG00000170417	ENSG00000170417	European	31684	17543
eqtl-a-ENSG00000136451	ENSG00000136451	European	31684	17052
eqtl-a-ENSG00000144407	ENSG00000144407	European	30765	18816
eqtl-a-ENSG00000165238	ENSG00000165238	European	31684	18512
eqtl-a-ENSG00000099817	ENSG00000099817	European	26196	20568
eqtl-a-ENSG00000175164	ENSG00000175164	European	9188	19183
eqtl-a-ENSG00000172809	ENSG00000172809	European	9188	18427
eqtl-a-ENSG00000131941	ENSG00000131941	European	31684	19363
eqtl-a-ENSG00000170345	ENSG00000170345	European	31684	17275
eqtl-a-ENSG00000086548	ENSG00000086548	European	31684	17321
eqtl-a-ENSG00000258733	ENSG00000258733	European	5502	18425
eqtl-a-ENSG00000130669	ENSG00000130669	European	31684	18933
eqtl-a-ENSG00000141337	ENSG00000141337	European	31684	18018
eqtl-a-ENSG00000136630	ENSG00000136630	European	31470	18678
eqtl-a-ENSG00000122477	ENSG00000122477	European	26609	17909
eqtl-a-ENSG00000211974	ENSG00000211974	European	17261	17012
eqtl-a-ENSG00000229331	ENSG00000229331	European	5502	10097
eqtl-a-ENSG00000049860	ENSG00000049860	European	9188	17415
eqtl-a-ENSG00000205810	ENSG00000205810	European	26395	20936
eqtl-a-ENSG00000240403	ENSG00000240403	European	9188	20331
eqtl-a-ENSG00000205361	ENSG00000205361	European	29388	18868
eqtl-a-ENSG00000105948	ENSG00000105948	European	31684	18380
eqtl-a-ENSG00000037280	ENSG00000037280	European	26395	18868
eqtl-a-ENSG00000179912	ENSG00000179912	European	31256	16291
eqtl-a-ENSG00000016864	ENSG00000016864	European	26609	16910
eqtl-a-ENSG00000198547	ENSG00000198547	European	21376	16513
eqtl-a-ENSG00000180155	ENSG00000180155	European	31684	21324
eqtl-a-ENSG00000267422	ENSG00000267422	European	4868	16030
eqtl-a-ENSG00000214894	ENSG00000214894	European	5502	32080
eqtl-a-ENSG00000187510	ENSG00000187510	European	31050	17971
eqtl-a-ENSG00000197046	ENSG00000197046	European	31684	18657
eqtl-a-ENSG00000176715	ENSG00000176715	European	31684	22233
eqtl-a-ENSG00000120805	ENSG00000120805	European	31684	18492
eqtl-a-ENSG00000253719	ENSG00000253719	European	26196	17788
eqtl-a-ENSG00000131711	ENSG00000131711	European	31470	16248
eqtl-a-ENSG00000245598	ENSG00000245598	European	3831	15566
eqtl-a-ENSG00000166171	ENSG00000166171	European	31470	15970
eqtl-a-ENSG00000181852	ENSG00000181852	European	31684	16872
eqtl-a-ENSG00000166313	ENSG00000166313	European	31684	20556
eqtl-a-ENSG00000146109	ENSG00000146109	European	26395	18442
eqtl-a-ENSG00000168615	ENSG00000168615	European	31684	17525
eqtl-a-ENSG00000113615	ENSG00000113615	European	31470	17286
eqtl-a-ENSG00000090487	ENSG00000090487	European	31256	16644
eqtl-a-ENSG00000119686	ENSG00000119686	European	31470	17726
eqtl-a-ENSG00000143742	ENSG00000143742	European	11496	17352
eqtl-a-ENSG00000186231	ENSG00000186231	European	31684	17708
eqtl-a-ENSG00000148297	ENSG00000148297	European	26609	20100
eqtl-a-ENSG00000232909	ENSG00000232909	European	4169	15778
eqtl-a-ENSG00000120049	ENSG00000120049	European	31470	15832
eqtl-a-ENSG00000223768	ENSG00000223768	European	8269	19853
eqtl-a-ENSG00000132824	ENSG00000132824	European	31684	17850
eqtl-a-ENSG00000160606	ENSG00000160606	European	31050	15186
eqtl-a-ENSG00000002587	ENSG00000002587	European	31086	20603
eqtl-a-ENSG00000111850	ENSG00000111850	European	25476	18417
eqtl-a-ENSG00000172273	ENSG00000172273	European	31470	18318
eqtl-a-ENSG00000175548	ENSG00000175548	European	23842	21494
eqtl-a-ENSG00000227359	ENSG00000227359	European	4339	15390
eqtl-a-ENSG00000104442	ENSG00000104442	European	31684	17822
eqtl-a-ENSG00000179915	ENSG00000179915	European	31684	18909
eqtl-a-ENSG00000163606	ENSG00000163606	European	31470	19346
eqtl-a-ENSG00000106537	ENSG00000106537	European	31644	20323
eqtl-a-ENSG00000130021	ENSG00000130021	European	9188	10125
eqtl-a-ENSG00000188707	ENSG00000188707	European	26609	19537
eqtl-a-ENSG00000206066	ENSG00000206066	European	7517	17173
eqtl-a-ENSG00000155111	ENSG00000155111	European	31684	17973
eqtl-a-ENSG00000124766	ENSG00000124766	European	31684	18958
eqtl-a-ENSG00000139899	ENSG00000139899	European	31470	19732
eqtl-a-ENSG00000225125	ENSG00000225125	European	4530	10000
eqtl-a-ENSG00000250535	ENSG00000250535	European	5502	36538
eqtl-a-ENSG00000176476	ENSG00000176476	European	31470	15853
eqtl-a-ENSG00000164663	ENSG00000164663	European	14263	17666
eqtl-a-ENSG00000211771	ENSG00000211771	European	5164	15007
eqtl-a-ENSG00000231027	ENSG00000231027	European	5502	18158
eqtl-a-ENSG00000260729	ENSG00000260729	European	30427	16180
eqtl-a-ENSG00000102081	ENSG00000102081	European	9188	10125
eqtl-a-ENSG00000120910	ENSG00000120910	European	31684	18886
eqtl-a-ENSG00000248596	ENSG00000248596	European	21670	17595
eqtl-a-ENSG00000174851	ENSG00000174851	European	31684	15931
eqtl-a-ENSG00000266972	ENSG00000266972	European	3831	14745
eqtl-a-ENSG00000183688	ENSG00000183688	European	26609	17658
eqtl-a-ENSG00000166716	ENSG00000166716	European	14263	16957
eqtl-a-ENSG00000178718	ENSG00000178718	European	31684	16081
eqtl-a-ENSG00000122783	ENSG00000122783	European	26609	19224
eqtl-a-ENSG00000269680	ENSG00000269680	European	5502	19274
eqtl-a-ENSG00000156983	ENSG00000156983	European	31470	19481
eqtl-a-ENSG00000268211	ENSG00000268211	European	3831	14006
eqtl-a-ENSG00000168591	ENSG00000168591	European	31684	17134
eqtl-a-ENSG00000222037	ENSG00000222037	European	5502	19902
eqtl-a-ENSG00000133935	ENSG00000133935	European	30935	17729
eqtl-a-ENSG00000135951	ENSG00000135951	European	31684	16718
eqtl-a-ENSG00000166532	ENSG00000166532	European	26196	20023
eqtl-a-ENSG00000174788	ENSG00000174788	European	14263	19743
eqtl-a-ENSG00000197818	ENSG00000197818	European	31684	18662
eqtl-a-ENSG00000121057	ENSG00000121057	European	31684	17814
eqtl-a-ENSG00000188167	ENSG00000188167	European	26395	18930
eqtl-a-ENSG00000214548	ENSG00000214548	European	23628	18517
eqtl-a-ENSG00000157837	ENSG00000157837	European	31684	18170
eqtl-a-ENSG00000260742	ENSG00000260742	European	5502	17141
eqtl-a-ENSG00000169668	ENSG00000169668	European	3831	13874
eqtl-a-ENSG00000243264	ENSG00000243264	European	5502	12006
eqtl-a-ENSG00000161249	ENSG00000161249	European	31684	18881
eqtl-a-ENSG00000104979	ENSG00000104979	European	31684	18054
eqtl-a-ENSG00000024862	ENSG00000024862	European	31684	18887
eqtl-a-ENSG00000168952	ENSG00000168952	European	29726	19431
eqtl-a-ENSG00000248049	ENSG00000248049	European	22495	18588
eqtl-a-ENSG00000084090	ENSG00000084090	European	26395	13969
eqtl-a-ENSG00000243199	ENSG00000243199	European	5502	18787
eqtl-a-ENSG00000100027	ENSG00000100027	European	31684	18635
eqtl-a-ENSG00000116151	ENSG00000116151	European	31684	19424
eqtl-a-ENSG00000260378	ENSG00000260378	European	9065	20248
eqtl-a-ENSG00000262820	ENSG00000262820	European	3831	14055
eqtl-a-ENSG00000154269	ENSG00000154269	European	31684	19055
eqtl-a-ENSG00000114859	ENSG00000114859	European	14263	17797
eqtl-a-ENSG00000239884	ENSG00000239884	European	5502	18148
eqtl-a-ENSG00000167394	ENSG00000167394	European	31684	14770
eqtl-a-ENSG00000264188	ENSG00000264188	European	5164	13362
eqtl-a-ENSG00000246575	ENSG00000246575	European	4994	17266
eqtl-a-ENSG00000239736	ENSG00000239736	European	5502	16081
eqtl-a-ENSG00000010438	ENSG00000010438	European	13438	17379
eqtl-a-ENSG00000269175	ENSG00000269175	European	4994	17356
eqtl-a-ENSG00000255559	ENSG00000255559	European	22495	13424
eqtl-a-ENSG00000134077	ENSG00000134077	European	31684	19489
eqtl-a-ENSG00000222041	ENSG00000222041	European	5502	13576
eqtl-a-ENSG00000125503	ENSG00000125503	European	14263	21421
eqtl-a-ENSG00000207697	ENSG00000207697	European	15764	18284
eqtl-a-ENSG00000100934	ENSG00000100934	European	31470	18977
eqtl-a-ENSG00000174684	ENSG00000174684	European	25661	15693
eqtl-a-ENSG00000231528	ENSG00000231528	European	22495	18121
eqtl-a-ENSG00000211803	ENSG00000211803	European	8269	19158
eqtl-a-ENSG00000264392	ENSG00000264392	European	4022	9920
eqtl-a-ENSG00000255970	ENSG00000255970	European	3831	16040
eqtl-a-ENSG00000240522	ENSG00000240522	European	16753	21621
eqtl-a-ENSG00000197496	ENSG00000197496	European	29726	18845
eqtl-a-ENSG00000203497	ENSG00000203497	European	5502	17927
eqtl-a-ENSG00000161570	ENSG00000161570	European	31470	16949
eqtl-a-ENSG00000175857	ENSG00000175857	European	31684	19601
eqtl-a-ENSG00000108651	ENSG00000108651	European	14263	16351
eqtl-a-ENSG00000136436	ENSG00000136436	European	31470	17070
eqtl-a-ENSG00000102003	ENSG00000102003	European	9188	10125
eqtl-a-ENSG00000175115	ENSG00000175115	European	31470	16014
eqtl-a-ENSG00000079150	ENSG00000079150	European	31470	18292
eqtl-a-ENSG00000132142	ENSG00000132142	European	31470	15834
eqtl-a-ENSG00000000419	ENSG00000000419	European	30895	19350
eqtl-a-ENSG00000196526	ENSG00000196526	European	31684	22897
eqtl-a-ENSG00000150477	ENSG00000150477	European	31684	17379
eqtl-a-ENSG00000104856	ENSG00000104856	European	31684	18550
eqtl-a-ENSG00000101158	ENSG00000101158	European	25690	18009
eqtl-a-ENSG00000259856	ENSG00000259856	European	5502	11704
eqtl-a-ENSG00000087502	ENSG00000087502	European	30935	20865
eqtl-a-ENSG00000227920	ENSG00000227920	European	5164	16515
eqtl-a-ENSG00000255046	ENSG00000255046	European	5164	17165
eqtl-a-ENSG00000101337	ENSG00000101337	European	31684	16840
eqtl-a-ENSG00000248795	ENSG00000248795	European	9414	16468
eqtl-a-ENSG00000197852	ENSG00000197852	European	25262	18558
eqtl-a-ENSG00000103254	ENSG00000103254	European	31684	20005
eqtl-a-ENSG00000160087	ENSG00000160087	European	31470	17107
eqtl-a-ENSG00000100228	ENSG00000100228	European	31684	21100
eqtl-a-ENSG00000128567	ENSG00000128567	European	31470	18286
eqtl-a-ENSG00000246203	ENSG00000246203	European	5502	14767
eqtl-a-ENSG00000128294	ENSG00000128294	European	31644	20500
eqtl-a-ENSG00000233672	ENSG00000233672	European	9764	15993
eqtl-a-ENSG00000169379	ENSG00000169379	European	31684	14299
eqtl-a-ENSG00000146733	ENSG00000146733	European	26395	19572
eqtl-a-ENSG00000125447	ENSG00000125447	European	31684	18635
eqtl-a-ENSG00000105011	ENSG00000105011	European	31684	19267
eqtl-a-ENSG00000135457	ENSG00000135457	European	31684	16695
eqtl-a-ENSG00000257824	ENSG00000257824	European	4994	16908
eqtl-a-ENSG00000183161	ENSG00000183161	European	26609	21295
eqtl-a-ENSG00000135596	ENSG00000135596	European	26609	17907
eqtl-a-ENSG00000199691	ENSG00000199691	European	3831	15073
eqtl-a-ENSG00000163806	ENSG00000163806	European	26609	18409
eqtl-a-ENSG00000167700	ENSG00000167700	European	31684	15430
eqtl-a-ENSG00000101255	ENSG00000101255	European	31684	16985
eqtl-a-ENSG00000240344	ENSG00000240344	European	31684	16694
eqtl-a-ENSG00000242474	ENSG00000242474	European	5502	16262
eqtl-a-ENSG00000154957	ENSG00000154957	European	30721	19118
eqtl-a-ENSG00000138442	ENSG00000138442	European	14263	15416
eqtl-a-ENSG00000103496	ENSG00000103496	European	31470	14802
eqtl-a-ENSG00000250893	ENSG00000250893	European	4994	17727
eqtl-a-ENSG00000148634	ENSG00000148634	European	31470	18774
eqtl-a-ENSG00000125657	ENSG00000125657	European	26609	20346
eqtl-a-ENSG00000152766	ENSG00000152766	European	31470	18628
eqtl-a-ENSG00000167383	ENSG00000167383	European	26609	18617
eqtl-a-ENSG00000113389	ENSG00000113389	European	30765	19117
eqtl-a-ENSG00000225431	ENSG00000225431	European	4530	18808
eqtl-a-ENSG00000227252	ENSG00000227252	European	4339	16843
eqtl-a-ENSG00000182584	ENSG00000182584	European	25690	16598
eqtl-a-ENSG00000215156	ENSG00000215156	European	16753	18769
eqtl-a-ENSG00000262874	ENSG00000262874	European	17261	20122
eqtl-a-ENSG00000173482	ENSG00000173482	European	31684	20289
eqtl-a-ENSG00000201509	ENSG00000201509	European	3831	15952
eqtl-a-ENSG00000139726	ENSG00000139726	European	31644	17298
eqtl-a-ENSG00000240925	ENSG00000240925	European	3831	15608
eqtl-a-ENSG00000125247	ENSG00000125247	European	31470	19209
eqtl-a-ENSG00000231669	ENSG00000231669	European	4339	9922
eqtl-a-ENSG00000068976	ENSG00000068976	European	31684	16282
eqtl-a-ENSG00000126216	ENSG00000126216	European	31470	19755
eqtl-a-ENSG00000176945	ENSG00000176945	European	26609	21122
eqtl-a-ENSG00000142408	ENSG00000142408	European	31470	23006
eqtl-a-ENSG00000226496	ENSG00000226496	European	24099	19666
eqtl-a-ENSG00000214922	ENSG00000214922	European	22709	27974
eqtl-a-ENSG00000260351	ENSG00000260351	European	4169	13867
eqtl-a-ENSG00000068323	ENSG00000068323	European	9188	10125
eqtl-a-ENSG00000164338	ENSG00000164338	European	31684	18133
eqtl-a-ENSG00000126883	ENSG00000126883	European	14263	17027
eqtl-a-ENSG00000248780	ENSG00000248780	European	4677	17856
eqtl-a-ENSG00000143569	ENSG00000143569	European	31684	16213
eqtl-a-ENSG00000122008	ENSG00000122008	European	31684	18334
eqtl-a-ENSG00000152380	ENSG00000152380	European	31684	18568
eqtl-a-ENSG00000119906	ENSG00000119906	European	31470	16671
eqtl-a-ENSG00000163431	ENSG00000163431	European	31684	17967
eqtl-a-ENSG00000169241	ENSG00000169241	European	26569	15592
eqtl-a-ENSG00000117020	ENSG00000117020	European	31256	17767
eqtl-a-ENSG00000152078	ENSG00000152078	European	31684	17993
eqtl-a-ENSG00000155307	ENSG00000155307	European	31644	19667
eqtl-a-ENSG00000213071	ENSG00000213071	European	31644	19328
eqtl-a-ENSG00000154118	ENSG00000154118	European	24357	22583
eqtl-a-ENSG00000162496	ENSG00000162496	European	31684	16753
eqtl-a-ENSG00000149743	ENSG00000149743	European	30721	16515
eqtl-a-ENSG00000125875	ENSG00000125875	European	31086	17282
eqtl-a-ENSG00000269386	ENSG00000269386	European	5502	18644
eqtl-a-ENSG00000211814	ENSG00000211814	European	5502	19077
eqtl-a-ENSG00000255150	ENSG00000255150	European	31684	19554
eqtl-a-ENSG00000149573	ENSG00000149573	European	31684	18471
eqtl-a-ENSG00000204366	ENSG00000204366	European	14263	41965
eqtl-a-ENSG00000243433	ENSG00000243433	European	4022	16755
eqtl-a-ENSG00000139645	ENSG00000139645	European	26196	16657
eqtl-a-ENSG00000148835	ENSG00000148835	European	31684	16917
eqtl-a-ENSG00000178700	ENSG00000178700	European	31470	14425
eqtl-a-ENSG00000152253	ENSG00000152253	European	14263	18463
eqtl-a-ENSG00000111911	ENSG00000111911	European	31644	16346
eqtl-a-ENSG00000172336	ENSG00000172336	European	26609	17459
eqtl-a-ENSG00000227165	ENSG00000227165	European	10736	19344
eqtl-a-ENSG00000255263	ENSG00000255263	European	3831	16003
eqtl-a-ENSG00000068885	ENSG00000068885	European	26395	17410
eqtl-a-ENSG00000139351	ENSG00000139351	European	31092	18018
eqtl-a-ENSG00000167487	ENSG00000167487	European	31684	18289
eqtl-a-ENSG00000114853	ENSG00000114853	European	26609	18271
eqtl-a-ENSG00000260719	ENSG00000260719	European	5502	13728
eqtl-a-ENSG00000168883	ENSG00000168883	European	31684	18526
eqtl-a-ENSG00000148484	ENSG00000148484	European	31684	20623
eqtl-a-ENSG00000260273	ENSG00000260273	European	21286	17570
eqtl-a-ENSG00000152332	ENSG00000152332	European	31256	19047
eqtl-a-ENSG00000078043	ENSG00000078043	European	26181	18190
eqtl-a-ENSG00000004468	ENSG00000004468	European	31470	19087
eqtl-a-ENSG00000046651	ENSG00000046651	European	9188	10125
eqtl-a-ENSG00000232259	ENSG00000232259	European	4360	19765
eqtl-a-ENSG00000170837	ENSG00000170837	European	31684	18162
eqtl-a-ENSG00000121690	ENSG00000121690	European	31684	18246
eqtl-a-ENSG00000131042	ENSG00000131042	European	26395	22576
eqtl-a-ENSG00000228956	ENSG00000228956	European	25262	16829
eqtl-a-ENSG00000254941	ENSG00000254941	European	4656	17028
eqtl-a-ENSG00000177409	ENSG00000177409	European	31470	16385
eqtl-a-ENSG00000104331	ENSG00000104331	European	31684	19840
eqtl-a-ENSG00000251188	ENSG00000251188	European	4169	14846
eqtl-a-ENSG00000250763	ENSG00000250763	European	4339	11303
eqtl-a-ENSG00000006282	ENSG00000006282	European	31684	17633
eqtl-a-ENSG00000213609	ENSG00000213609	European	4994	16964
eqtl-a-ENSG00000225135	ENSG00000225135	European	5502	17722
eqtl-a-ENSG00000102226	ENSG00000102226	European	9188	10125
eqtl-a-ENSG00000197102	ENSG00000197102	European	14263	17791
eqtl-a-ENSG00000081692	ENSG00000081692	European	31684	19273
eqtl-a-ENSG00000233961	ENSG00000233961	European	5502	10682
eqtl-a-ENSG00000237738	ENSG00000237738	European	3831	17785
eqtl-a-ENSG00000185198	ENSG00000185198	European	25690	18702
eqtl-a-ENSG00000258559	ENSG00000258559	European	5502	16826
eqtl-a-ENSG00000181790	ENSG00000181790	European	31470	20843
eqtl-a-ENSG00000100744	ENSG00000100744	European	30725	20263
eqtl-a-ENSG00000218682	ENSG00000218682	European	3831	14398
eqtl-a-ENSG00000151376	ENSG00000151376	European	31684	19998
eqtl-a-ENSG00000211883	ENSG00000211883	European	4339	17925
eqtl-a-ENSG00000140553	ENSG00000140553	European	31684	19920
eqtl-a-ENSG00000105559	ENSG00000105559	European	31684	19466
eqtl-a-ENSG00000255354	ENSG00000255354	European	16753	19417
eqtl-a-ENSG00000171476	ENSG00000171476	European	31470	20153
eqtl-a-ENSG00000123136	ENSG00000123136	European	25262	18507
eqtl-a-ENSG00000260518	ENSG00000260518	European	16753	12107
eqtl-a-ENSG00000121089	ENSG00000121089	European	4530	18081
eqtl-a-ENSG00000188820	ENSG00000188820	European	26395	18535
eqtl-a-ENSG00000167930	ENSG00000167930	European	31684	17556
eqtl-a-ENSG00000139174	ENSG00000139174	European	26609	19906
eqtl-a-ENSG00000169220	ENSG00000169220	European	31684	17956
eqtl-a-ENSG00000124587	ENSG00000124587	European	31684	17746
eqtl-a-ENSG00000100276	ENSG00000100276	European	31470	17375
eqtl-a-ENSG00000127947	ENSG00000127947	European	31470	19012
eqtl-a-ENSG00000107623	ENSG00000107623	European	13925	12404
eqtl-a-ENSG00000268743	ENSG00000268743	European	3831	16718
eqtl-a-ENSG00000242259	ENSG00000242259	European	31684	19121
eqtl-a-ENSG00000170638	ENSG00000170638	European	31684	19161
eqtl-a-ENSG00000224195	ENSG00000224195	European	4994	15207
eqtl-a-ENSG00000152382	ENSG00000152382	European	31430	19133
eqtl-a-ENSG00000116809	ENSG00000116809	European	31684	18706
eqtl-a-ENSG00000262823	ENSG00000262823	European	5502	18624
eqtl-a-ENSG00000258999	ENSG00000258999	European	4530	16433
eqtl-a-ENSG00000211770	ENSG00000211770	European	5164	15007
eqtl-a-ENSG00000169992	ENSG00000169992	European	31684	18964
eqtl-a-ENSG00000162520	ENSG00000162520	European	24865	15935
eqtl-a-ENSG00000144468	ENSG00000144468	European	31644	19521
eqtl-a-ENSG00000120889	ENSG00000120889	European	31470	19400
eqtl-a-ENSG00000089847	ENSG00000089847	European	26181	19572
eqtl-a-ENSG00000100100	ENSG00000100100	European	31684	18597
eqtl-a-ENSG00000067191	ENSG00000067191	European	31470	17257
eqtl-a-ENSG00000099282	ENSG00000099282	European	31684	20225
eqtl-a-ENSG00000244720	ENSG00000244720	European	5502	17472
eqtl-a-ENSG00000134352	ENSG00000134352	European	31684	18716
eqtl-a-ENSG00000125945	ENSG00000125945	European	31470	17123
eqtl-a-ENSG00000233966	ENSG00000233966	European	4868	17643
eqtl-a-ENSG00000197372	ENSG00000197372	European	31470	19516
eqtl-a-ENSG00000262814	ENSG00000262814	European	26609	20529
eqtl-a-ENSG00000163219	ENSG00000163219	European	31684	19134
eqtl-a-ENSG00000197062	ENSG00000197062	European	25690	18631
eqtl-a-ENSG00000265798	ENSG00000265798	European	15781	16004
eqtl-a-ENSG00000160194	ENSG00000160194	European	31684	20987
eqtl-a-ENSG00000188060	ENSG00000188060	European	30043	16739
eqtl-a-ENSG00000133794	ENSG00000133794	European	30935	19016
eqtl-a-ENSG00000197622	ENSG00000197622	European	26609	16860
eqtl-a-ENSG00000211956	ENSG00000211956	European	8269	16390
eqtl-a-ENSG00000223177	ENSG00000223177	European	4656	17989
eqtl-a-ENSG00000078081	ENSG00000078081	European	31470	17982
eqtl-a-ENSG00000204954	ENSG00000204954	European	21121	18779
eqtl-a-ENSG00000113140	ENSG00000113140	European	31684	19336
eqtl-a-ENSG00000065457	ENSG00000065457	European	31684	20409
eqtl-a-ENSG00000183444	ENSG00000183444	European	5502	999
eqtl-a-ENSG00000185513	ENSG00000185513	European	26395	18444
eqtl-a-ENSG00000051596	ENSG00000051596	European	6421	16716
eqtl-a-ENSG00000171295	ENSG00000171295	European	31256	18099
eqtl-a-ENSG00000172062	ENSG00000172062	European	5502	12072
eqtl-a-ENSG00000211639	ENSG00000211639	European	5502	17349
eqtl-a-ENSG00000214694	ENSG00000214694	European	23591	17613
eqtl-a-ENSG00000142949	ENSG00000142949	European	31470	17387
eqtl-a-ENSG00000082014	ENSG00000082014	European	31470	19641
eqtl-a-ENSG00000162878	ENSG00000162878	European	26609	19553
eqtl-a-ENSG00000169057	ENSG00000169057	European	9188	10125
eqtl-a-ENSG00000236349	ENSG00000236349	European	24120	19389
eqtl-a-ENSG00000163898	ENSG00000163898	European	31684	17340
eqtl-a-ENSG00000261211	ENSG00000261211	European	5502	19074
eqtl-a-ENSG00000100376	ENSG00000100376	European	31684	21194
eqtl-a-ENSG00000246548	ENSG00000246548	European	5502	18723
eqtl-a-ENSG00000214700	ENSG00000214700	European	23591	17856
eqtl-a-ENSG00000226396	ENSG00000226396	European	17261	19248
eqtl-a-ENSG00000237424	ENSG00000237424	European	17435	18376
eqtl-a-ENSG00000203778	ENSG00000203778	European	25690	16983
eqtl-a-ENSG00000178467	ENSG00000178467	European	26196	14395
eqtl-a-ENSG00000266998	ENSG00000266998	European	5502	19370
eqtl-a-ENSG00000249096	ENSG00000249096	European	5502	19609
eqtl-a-ENSG00000120093	ENSG00000120093	European	31684	17310
eqtl-a-ENSG00000177917	ENSG00000177917	European	26569	17973
eqtl-a-ENSG00000170234	ENSG00000170234	European	26181	18427
eqtl-a-ENSG00000168298	ENSG00000168298	European	30859	19091
eqtl-a-ENSG00000204392	ENSG00000204392	European	14263	41755
eqtl-a-ENSG00000213888	ENSG00000213888	European	22495	18613
eqtl-a-ENSG00000196562	ENSG00000196562	European	31470	19832
eqtl-a-ENSG00000038382	ENSG00000038382	European	31470	18610
eqtl-a-ENSG00000143502	ENSG00000143502	European	9188	16946
eqtl-a-ENSG00000239264	ENSG00000239264	European	23802	19667
eqtl-a-ENSG00000187695	ENSG00000187695	European	8269	16415
eqtl-a-ENSG00000089199	ENSG00000089199	European	26609	19810
eqtl-a-ENSG00000189114	ENSG00000189114	European	31470	18636
eqtl-a-ENSG00000073598	ENSG00000073598	European	30013	17904
eqtl-a-ENSG00000249626	ENSG00000249626	European	4994	15682
eqtl-a-ENSG00000132424	ENSG00000132424	European	19667	17241
eqtl-a-ENSG00000153015	ENSG00000153015	European	31684	17235
eqtl-a-ENSG00000161955	ENSG00000161955	European	23842	18469
eqtl-a-ENSG00000222046	ENSG00000222046	European	24510	15727
eqtl-a-ENSG00000198453	ENSG00000198453	European	31256	16953
eqtl-a-ENSG00000188549	ENSG00000188549	European	14263	16711
eqtl-a-ENSG00000183397	ENSG00000183397	European	21121	20041
eqtl-a-ENSG00000100354	ENSG00000100354	European	31684	16749
eqtl-a-ENSG00000138029	ENSG00000138029	European	31470	16576
eqtl-a-ENSG00000197121	ENSG00000197121	European	14263	16142
eqtl-a-ENSG00000131467	ENSG00000131467	European	31684	16355
eqtl-a-ENSG00000236810	ENSG00000236810	European	5502	16270
eqtl-a-ENSG00000170892	ENSG00000170892	European	31684	23167
eqtl-a-ENSG00000268030	ENSG00000268030	European	4994	16964
eqtl-a-ENSG00000182749	ENSG00000182749	European	31684	17322
eqtl-a-ENSG00000230148	ENSG00000230148	European	5502	16200
eqtl-a-ENSG00000265139	ENSG00000265139	European	4656	15404
eqtl-a-ENSG00000263966	ENSG00000263966	European	3831	15509
eqtl-a-ENSG00000260588	ENSG00000260588	European	5502	17415
eqtl-a-ENSG00000170776	ENSG00000170776	European	31684	19718
eqtl-a-ENSG00000204920	ENSG00000204920	European	31684	19930
eqtl-a-ENSG00000120253	ENSG00000120253	European	31430	19853
eqtl-a-ENSG00000214021	ENSG00000214021	European	30935	19375
eqtl-a-ENSG00000213390	ENSG00000213390	European	31684	17602
eqtl-a-ENSG00000043591	ENSG00000043591	European	26609	18061
eqtl-a-ENSG00000261128	ENSG00000261128	European	4339	19904
eqtl-a-ENSG00000229894	ENSG00000229894	European	5279	19464
eqtl-a-ENSG00000258738	ENSG00000258738	European	5502	17323
eqtl-a-ENSG00000145675	ENSG00000145675	European	31684	18521
eqtl-a-ENSG00000139324	ENSG00000139324	European	31470	16664
eqtl-a-ENSG00000225766	ENSG00000225766	European	22518	18693
eqtl-a-ENSG00000197768	ENSG00000197768	European	25763	17232
eqtl-a-ENSG00000165175	ENSG00000165175	European	9188	10125
eqtl-a-ENSG00000049618	ENSG00000049618	European	31470	17817
eqtl-a-ENSG00000114812	ENSG00000114812	European	31470	18838
eqtl-a-ENSG00000134545	ENSG00000134545	European	31644	21072
eqtl-a-ENSG00000227117	ENSG00000227117	European	3831	15301
eqtl-a-ENSG00000269050	ENSG00000269050	European	4656	16447
eqtl-a-ENSG00000224992	ENSG00000224992	European	3831	16270
eqtl-a-ENSG00000188266	ENSG00000188266	European	26395	19651
eqtl-a-ENSG00000168872	ENSG00000168872	European	31470	16420
eqtl-a-ENSG00000167461	ENSG00000167461	European	31684	19351
eqtl-a-ENSG00000167281	ENSG00000167281	European	26609	20548
eqtl-a-ENSG00000211896	ENSG00000211896	European	5502	18071
eqtl-a-ENSG00000244687	ENSG00000244687	European	31684	18538
eqtl-a-ENSG00000120742	ENSG00000120742	European	30935	18417
eqtl-a-ENSG00000260793	ENSG00000260793	European	5502	15837
eqtl-a-ENSG00000136715	ENSG00000136715	European	31684	19337
eqtl-a-ENSG00000104133	ENSG00000104133	European	31684	16370
eqtl-a-ENSG00000108582	ENSG00000108582	European	14263	15044
eqtl-a-ENSG00000182885	ENSG00000182885	European	31684	19596
eqtl-a-ENSG00000168961	ENSG00000168961	European	26609	15292
eqtl-a-ENSG00000215440	ENSG00000215440	European	31684	18634
eqtl-a-ENSG00000051523	ENSG00000051523	European	14263	21538
eqtl-a-ENSG00000139880	ENSG00000139880	European	31684	19672
eqtl-a-ENSG00000260356	ENSG00000260356	European	4339	14439
eqtl-a-ENSG00000169180	ENSG00000169180	European	31684	16140
eqtl-a-ENSG00000196684	ENSG00000196684	European	30935	19342
eqtl-a-ENSG00000110025	ENSG00000110025	European	30551	16448
eqtl-a-ENSG00000262999	ENSG00000262999	European	4994	19561
eqtl-a-ENSG00000137434	ENSG00000137434	European	25018	18364
eqtl-a-ENSG00000215790	ENSG00000215790	European	14263	17983
eqtl-a-ENSG00000235888	ENSG00000235888	European	4868	18495
eqtl-a-ENSG00000186275	ENSG00000186275	European	5502	15093
eqtl-a-ENSG00000112029	ENSG00000112029	European	31644	19821
eqtl-a-ENSG00000163293	ENSG00000163293	European	30765	17269
eqtl-a-ENSG00000239839	ENSG00000239839	European	5502	19167
eqtl-a-ENSG00000037749	ENSG00000037749	European	31684	18741
eqtl-a-ENSG00000162490	ENSG00000162490	European	25476	18681
eqtl-a-ENSG00000168924	ENSG00000168924	European	31684	19436
eqtl-a-ENSG00000065600	ENSG00000065600	European	26196	18641
eqtl-a-ENSG00000133789	ENSG00000133789	European	31684	18851
eqtl-a-ENSG00000204271	ENSG00000204271	European	9188	10125
eqtl-a-ENSG00000108932	ENSG00000108932	European	31684	18073
eqtl-a-ENSG00000226642	ENSG00000226642	European	3831	15948
eqtl-a-ENSG00000177058	ENSG00000177058	European	31684	18868
eqtl-a-ENSG00000163666	ENSG00000163666	European	31346	17385
eqtl-a-ENSG00000124532	ENSG00000124532	European	31684	21546
eqtl-a-ENSG00000237879	ENSG00000237879	European	4868	18182
eqtl-a-ENSG00000204536	ENSG00000204536	European	14263	27988
eqtl-a-ENSG00000117425	ENSG00000117425	European	31684	17155
eqtl-a-ENSG00000196754	ENSG00000196754	European	24865	17442
eqtl-a-ENSG00000118193	ENSG00000118193	European	31684	19228
eqtl-a-ENSG00000135829	ENSG00000135829	European	31684	18111
eqtl-a-ENSG00000220205	ENSG00000220205	European	31470	18199
eqtl-a-ENSG00000177025	ENSG00000177025	European	30859	17462
eqtl-a-ENSG00000158941	ENSG00000158941	European	26609	18994
eqtl-a-ENSG00000237190	ENSG00000237190	European	31470	17311
eqtl-a-ENSG00000198569	ENSG00000198569	European	18357	16954
eqtl-a-ENSG00000227082	ENSG00000227082	European	4868	11677
eqtl-a-ENSG00000117500	ENSG00000117500	European	31684	16887
eqtl-a-ENSG00000206052	ENSG00000206052	European	31256	19436
eqtl-a-ENSG00000083937	ENSG00000083937	European	31470	18815
eqtl-a-ENSG00000164885	ENSG00000164885	European	14263	18951
eqtl-a-ENSG00000108506	ENSG00000108506	European	31684	16066
eqtl-a-ENSG00000103222	ENSG00000103222	European	31684	16678
eqtl-a-ENSG00000179981	ENSG00000179981	European	30935	19697
eqtl-a-ENSG00000270170	ENSG00000270170	European	5502	18146
eqtl-a-ENSG00000153310	ENSG00000153310	European	31644	19257
eqtl-a-ENSG00000182150	ENSG00000182150	European	25690	18144
eqtl-a-ENSG00000170545	ENSG00000170545	European	31684	17129
eqtl-a-ENSG00000198732	ENSG00000198732	European	31470	18638
eqtl-a-ENSG00000116580	ENSG00000116580	European	31684	15806
eqtl-a-ENSG00000270079	ENSG00000270079	European	4339	17785
eqtl-a-ENSG00000269086	ENSG00000269086	European	21987	18401
eqtl-a-ENSG00000106460	ENSG00000106460	European	31430	23439
eqtl-a-ENSG00000047315	ENSG00000047315	European	14263	19864
eqtl-a-ENSG00000228502	ENSG00000228502	European	5502	16977
eqtl-a-ENSG00000237576	ENSG00000237576	European	5502	17665
eqtl-a-ENSG00000141574	ENSG00000141574	European	30935	19625
eqtl-a-ENSG00000204044	ENSG00000204044	European	16753	18433
eqtl-a-ENSG00000125895	ENSG00000125895	European	24357	19898
eqtl-a-ENSG00000184292	ENSG00000184292	European	31470	18535
eqtl-a-ENSG00000127774	ENSG00000127774	European	25690	20383
eqtl-a-ENSG00000211689	ENSG00000211689	European	5502	18827
eqtl-a-ENSG00000147124	ENSG00000147124	European	9188	10125
eqtl-a-ENSG00000149634	ENSG00000149634	European	25056	18556
eqtl-a-ENSG00000251562	ENSG00000251562	European	9188	15353
eqtl-a-ENSG00000169627	ENSG00000169627	European	4677	13395
eqtl-a-ENSG00000180385	ENSG00000180385	European	17261	18686
eqtl-a-ENSG00000211665	ENSG00000211665	European	5502	19400
eqtl-a-ENSG00000227905	ENSG00000227905	European	4339	14942
eqtl-a-ENSG00000211776	ENSG00000211776	European	8269	19571
eqtl-a-ENSG00000149131	ENSG00000149131	European	31684	18048
eqtl-a-ENSG00000143493	ENSG00000143493	European	31684	19463
eqtl-a-ENSG00000112578	ENSG00000112578	European	31684	18563
eqtl-a-ENSG00000177570	ENSG00000177570	European	31684	18696
eqtl-a-ENSG00000162510	ENSG00000162510	European	29917	20309
eqtl-a-ENSG00000250571	ENSG00000250571	European	31684	20106
eqtl-a-ENSG00000165555	ENSG00000165555	European	25690	19822
eqtl-a-ENSG00000229591	ENSG00000229591	European	16436	18762
eqtl-a-ENSG00000254946	ENSG00000254946	European	3831	14290
eqtl-a-ENSG00000006025	ENSG00000006025	European	31684	17274
eqtl-a-ENSG00000139890	ENSG00000139890	European	31684	19802
eqtl-a-ENSG00000179051	ENSG00000179051	European	28917	18657
eqtl-a-ENSG00000197830	ENSG00000197830	European	3831	13199
eqtl-a-ENSG00000129219	ENSG00000129219	European	31684	20403
eqtl-a-ENSG00000131584	ENSG00000131584	European	31684	17301
eqtl-a-ENSG00000075643	ENSG00000075643	European	12710	16738
eqtl-a-ENSG00000130755	ENSG00000130755	European	9188	17690
eqtl-a-ENSG00000087152	ENSG00000087152	European	25797	16925
eqtl-a-ENSG00000174697	ENSG00000174697	European	31430	17656
eqtl-a-ENSG00000111145	ENSG00000111145	European	9188	18303
eqtl-a-ENSG00000144909	ENSG00000144909	European	31684	20999
eqtl-a-ENSG00000244187	ENSG00000244187	European	31470	18471
eqtl-a-ENSG00000232021	ENSG00000232021	European	22495	17954
eqtl-a-ENSG00000121680	ENSG00000121680	European	31684	16905
eqtl-a-ENSG00000252150	ENSG00000252150	European	4339	15082
eqtl-a-ENSG00000108813	ENSG00000108813	European	31470	17637
eqtl-a-ENSG00000243959	ENSG00000243959	European	4360	15502
eqtl-a-ENSG00000138792	ENSG00000138792	European	29900	18770
eqtl-a-ENSG00000106608	ENSG00000106608	European	31470	17645
eqtl-a-ENSG00000006756	ENSG00000006756	European	9188	10125
eqtl-a-ENSG00000132481	ENSG00000132481	European	31684	18843
eqtl-a-ENSG00000135077	ENSG00000135077	European	31684	19275
eqtl-a-ENSG00000196730	ENSG00000196730	European	31684	19805
eqtl-a-ENSG00000116273	ENSG00000116273	European	31300	19126
eqtl-a-ENSG00000223336	ENSG00000223336	European	3831	15687
eqtl-a-ENSG00000078053	ENSG00000078053	European	30972	19955
eqtl-a-ENSG00000154124	ENSG00000154124	European	26609	18173
eqtl-a-ENSG00000005156	ENSG00000005156	European	31684	18370
eqtl-a-ENSG00000205209	ENSG00000205209	European	24527	17977
eqtl-a-ENSG00000267649	ENSG00000267649	European	9403	21443
eqtl-a-ENSG00000250415	ENSG00000250415	European	3831	15991
eqtl-a-ENSG00000140995	ENSG00000140995	European	31684	17115
eqtl-a-ENSG00000106105	ENSG00000106105	European	31684	18537
eqtl-a-ENSG00000127526	ENSG00000127526	European	26196	19982
eqtl-a-ENSG00000152377	ENSG00000152377	European	31684	16995
eqtl-a-ENSG00000165733	ENSG00000165733	European	31684	19571
eqtl-a-ENSG00000180015	ENSG00000180015	European	4868	21184
eqtl-a-ENSG00000187741	ENSG00000187741	European	26609	18383
eqtl-a-ENSG00000188004	ENSG00000188004	European	21121	18353
eqtl-a-ENSG00000124171	ENSG00000124171	European	31684	19081
eqtl-a-ENSG00000260296	ENSG00000260296	European	5502	17384
eqtl-a-ENSG00000106078	ENSG00000106078	European	30765	19811
eqtl-a-ENSG00000205918	ENSG00000205918	European	4994	17340
eqtl-a-ENSG00000111341	ENSG00000111341	European	30819	18172
eqtl-a-ENSG00000134571	ENSG00000134571	European	31470	16040
eqtl-a-ENSG00000267242	ENSG00000267242	European	22495	18506
eqtl-a-ENSG00000156194	ENSG00000156194	European	29940	19341
eqtl-a-ENSG00000064225	ENSG00000064225	European	31684	20640
eqtl-a-ENSG00000230666	ENSG00000230666	European	25262	18488
eqtl-a-ENSG00000204150	ENSG00000204150	European	5502	12512
eqtl-a-ENSG00000217702	ENSG00000217702	European	21670	16339
eqtl-a-ENSG00000224046	ENSG00000224046	European	4868	16035
eqtl-a-ENSG00000224032	ENSG00000224032	European	8269	19127
eqtl-a-ENSG00000235272	ENSG00000235272	European	5502	19811
eqtl-a-ENSG00000267059	ENSG00000267059	European	21252	20023
eqtl-a-ENSG00000264538	ENSG00000264538	European	6421	15848
eqtl-a-ENSG00000189180	ENSG00000189180	European	31684	17807
eqtl-a-ENSG00000099957	ENSG00000099957	European	26196	15644
eqtl-a-ENSG00000260269	ENSG00000260269	European	9731	13938
eqtl-a-ENSG00000260942	ENSG00000260942	European	5502	19569
eqtl-a-ENSG00000124196	ENSG00000124196	European	30712	17656
eqtl-a-ENSG00000223629	ENSG00000223629	European	5502	19979
eqtl-a-ENSG00000107164	ENSG00000107164	European	31470	18752
eqtl-a-ENSG00000169372	ENSG00000169372	European	31684	18641
eqtl-a-ENSG00000137078	ENSG00000137078	European	31684	17275
eqtl-a-ENSG00000137727	ENSG00000137727	European	30765	17905
eqtl-a-ENSG00000185133	ENSG00000185133	European	23944	17870
eqtl-a-ENSG00000115020	ENSG00000115020	European	31300	18492
eqtl-a-ENSG00000267414	ENSG00000267414	European	5502	16600
eqtl-a-ENSG00000259792	ENSG00000259792	European	3831	15550
eqtl-a-ENSG00000164855	ENSG00000164855	European	12836	20790
eqtl-a-ENSG00000164896	ENSG00000164896	European	31684	20039
eqtl-a-ENSG00000005436	ENSG00000005436	European	8269	18416
eqtl-a-ENSG00000173175	ENSG00000173175	European	31176	17892
eqtl-a-ENSG00000144791	ENSG00000144791	European	31470	18827
eqtl-a-ENSG00000198729	ENSG00000198729	European	30765	20343
eqtl-a-ENSG00000055044	ENSG00000055044	European	31684	16293
eqtl-a-ENSG00000168274	ENSG00000168274	European	31684	19121
eqtl-a-ENSG00000160445	ENSG00000160445	European	31684	18265
eqtl-a-ENSG00000228278	ENSG00000228278	European	31684	19206
eqtl-a-ENSG00000187902	ENSG00000187902	European	26022	21711
eqtl-a-ENSG00000232024	ENSG00000232024	European	7635	16056
eqtl-a-ENSG00000113971	ENSG00000113971	European	31684	19786
eqtl-a-ENSG00000188283	ENSG00000188283	European	31684	17101
eqtl-a-ENSG00000198246	ENSG00000198246	European	31684	20526
eqtl-a-ENSG00000260891	ENSG00000260891	European	4465	13957
eqtl-a-ENSG00000249936	ENSG00000249936	European	10577	16174
eqtl-a-ENSG00000237637	ENSG00000237637	European	4530	16058
eqtl-a-ENSG00000185379	ENSG00000185379	European	25476	5464
eqtl-a-ENSG00000126368	ENSG00000126368	European	26609	17406
eqtl-a-ENSG00000134871	ENSG00000134871	European	31684	20895
eqtl-a-ENSG00000163795	ENSG00000163795	European	31684	16522
eqtl-a-ENSG00000172345	ENSG00000172345	European	26609	18075
eqtl-a-ENSG00000236943	ENSG00000236943	European	5502	10585
eqtl-a-ENSG00000163482	ENSG00000163482	European	31684	17196
eqtl-a-ENSG00000228541	ENSG00000228541	European	4677	15124
eqtl-a-ENSG00000248932	ENSG00000248932	European	5502	16771
eqtl-a-ENSG00000153823	ENSG00000153823	European	31470	18565
eqtl-a-ENSG00000178075	ENSG00000178075	European	31470	17899
eqtl-a-ENSG00000174446	ENSG00000174446	European	26609	18132
eqtl-a-ENSG00000165917	ENSG00000165917	European	31684	16160
eqtl-a-ENSG00000183801	ENSG00000183801	European	29432	20672
eqtl-a-ENSG00000142185	ENSG00000142185	European	31470	20686
eqtl-a-ENSG00000171488	ENSG00000171488	European	31470	17375
eqtl-a-ENSG00000135775	ENSG00000135775	European	31684	19381
eqtl-a-ENSG00000099800	ENSG00000099800	European	31684	20863
eqtl-a-ENSG00000213713	ENSG00000213713	European	4994	17025
eqtl-a-ENSG00000232284	ENSG00000232284	European	16753	17703
eqtl-a-ENSG00000228719	ENSG00000228719	European	4677	18395
eqtl-a-ENSG00000114861	ENSG00000114861	European	31470	17975
eqtl-a-ENSG00000075188	ENSG00000075188	European	31684	18518
eqtl-a-ENSG00000041988	ENSG00000041988	European	14263	18244
eqtl-a-ENSG00000170396	ENSG00000170396	European	31684	17994
eqtl-a-ENSG00000108298	ENSG00000108298	European	6421	16170
eqtl-a-ENSG00000184220	ENSG00000184220	European	25476	18827
eqtl-a-ENSG00000233261	ENSG00000233261	European	17261	21052
eqtl-a-ENSG00000238084	ENSG00000238084	European	4677	16490
eqtl-a-ENSG00000234073	ENSG00000234073	European	5164	16028
eqtl-a-ENSG00000230561	ENSG00000230561	European	15590	16600
eqtl-a-ENSG00000142173	ENSG00000142173	European	31684	18646
eqtl-a-ENSG00000135637	ENSG00000135637	European	28917	17306
eqtl-a-ENSG00000198563	ENSG00000198563	European	8269	28868
eqtl-a-ENSG00000252620	ENSG00000252620	European	3831	17466
eqtl-a-ENSG00000204560	ENSG00000204560	European	14263	35212
eqtl-a-ENSG00000256604	ENSG00000256604	European	22709	16727
eqtl-a-ENSG00000112146	ENSG00000112146	European	31684	19253
eqtl-a-ENSG00000189362	ENSG00000189362	European	25432	17068
eqtl-a-ENSG00000183628	ENSG00000183628	European	28703	19443
eqtl-a-ENSG00000109321	ENSG00000109321	European	4169	16885
eqtl-a-ENSG00000235910	ENSG00000235910	European	3831	16677
eqtl-a-ENSG00000165181	ENSG00000165181	European	30962	19070
eqtl-a-ENSG00000141569	ENSG00000141569	European	31644	18844
eqtl-a-ENSG00000126062	ENSG00000126062	European	31684	15340
eqtl-a-ENSG00000156414	ENSG00000156414	European	31644	20492
eqtl-a-ENSG00000120137	ENSG00000120137	European	26022	18621
eqtl-a-ENSG00000251194	ENSG00000251194	European	5502	18416
eqtl-a-ENSG00000187951	ENSG00000187951	European	5502	15333
eqtl-a-ENSG00000237719	ENSG00000237719	European	4994	16413
eqtl-a-ENSG00000261158	ENSG00000261158	European	4169	20381
eqtl-a-ENSG00000233750	ENSG00000233750	European	4994	11708
eqtl-a-ENSG00000152487	ENSG00000152487	European	7931	18067
eqtl-a-ENSG00000219891	ENSG00000219891	European	4941	16405
eqtl-a-ENSG00000049449	ENSG00000049449	European	28489	16701
eqtl-a-ENSG00000165879	ENSG00000165879	European	31684	17749
eqtl-a-ENSG00000189057	ENSG00000189057	European	31470	17926
eqtl-a-ENSG00000244273	ENSG00000244273	European	4339	14886
eqtl-a-ENSG00000165682	ENSG00000165682	European	31684	20747
eqtl-a-ENSG00000213096	ENSG00000213096	European	31684	16881
eqtl-a-ENSG00000256576	ENSG00000256576	European	5502	18326
eqtl-a-ENSG00000130720	ENSG00000130720	European	30712	17597
eqtl-a-ENSG00000197837	ENSG00000197837	European	31470	18558
eqtl-a-ENSG00000218739	ENSG00000218739	European	5502	18775
eqtl-a-ENSG00000214803	ENSG00000214803	European	4169	17666
eqtl-a-ENSG00000229122	ENSG00000229122	European	4465	14020
eqtl-a-ENSG00000198835	ENSG00000198835	European	31684	19241
eqtl-a-ENSG00000102738	ENSG00000102738	European	31684	18410
eqtl-a-ENSG00000105568	ENSG00000105568	European	31684	21755
eqtl-a-ENSG00000163486	ENSG00000163486	European	26395	15433
eqtl-a-ENSG00000130559	ENSG00000130559	European	31684	20825
eqtl-a-ENSG00000248794	ENSG00000248794	European	4339	15791
eqtl-a-ENSG00000196976	ENSG00000196976	European	9188	10125
eqtl-a-ENSG00000046604	ENSG00000046604	European	25277	17881
eqtl-a-ENSG00000227827	ENSG00000227827	European	5502	16381
eqtl-a-ENSG00000129480	ENSG00000129480	European	25690	17820
eqtl-a-ENSG00000150768	ENSG00000150768	European	31470	17730
eqtl-a-ENSG00000184838	ENSG00000184838	European	30765	20801
eqtl-a-ENSG00000133317	ENSG00000133317	European	31684	16938
eqtl-a-ENSG00000149483	ENSG00000149483	European	31684	18301
eqtl-a-ENSG00000240368	ENSG00000240368	European	4339	15466
eqtl-a-ENSG00000235652	ENSG00000235652	European	5502	16938
eqtl-a-ENSG00000243927	ENSG00000243927	European	31684	18252
eqtl-a-ENSG00000189077	ENSG00000189077	European	31684	16784
eqtl-a-ENSG00000115875	ENSG00000115875	European	31684	19024
eqtl-a-ENSG00000225032	ENSG00000225032	European	5502	15467
eqtl-a-ENSG00000047188	ENSG00000047188	European	31684	21043
eqtl-a-ENSG00000226342	ENSG00000226342	European	4022	16004
eqtl-a-ENSG00000237805	ENSG00000237805	European	4339	14892
eqtl-a-ENSG00000072134	ENSG00000072134	European	31684	16119
eqtl-a-ENSG00000224959	ENSG00000224959	European	4169	14486
eqtl-a-ENSG00000134323	ENSG00000134323	European	30213	18427
eqtl-a-ENSG00000180209	ENSG00000180209	European	14263	13528
eqtl-a-ENSG00000250786	ENSG00000250786	European	21670	19732
eqtl-a-ENSG00000213995	ENSG00000213995	European	31684	21392
eqtl-a-ENSG00000213741	ENSG00000213741	European	26609	18273
eqtl-a-ENSG00000073792	ENSG00000073792	European	14263	16652
eqtl-a-ENSG00000235872	ENSG00000235872	European	3831	16021
eqtl-a-ENSG00000166140	ENSG00000166140	European	31684	16924
eqtl-a-ENSG00000266865	ENSG00000266865	European	17261	16843
eqtl-a-ENSG00000134504	ENSG00000134504	European	31470	18249
eqtl-a-ENSG00000129317	ENSG00000129317	European	31300	18805
eqtl-a-ENSG00000164182	ENSG00000164182	European	28168	17210
[truncated: 17,943 more rows]
