# Supplementary material for: Integrated analysis of single-cell RNA-seq, bulk RNA-seq, Mendelian randomization, and eQTL reveals T cell-related nomogram model and subtype classification in rheumatoid arthritis
Source: Front Immunol. 2024 Jun 19;15:1399856. doi: 10.3389/fimmu.2024.1399856 (PMC11219584; doi:10.3389/fimmu.2024.1399856)
Supplement: Supplementary file 2 [file Table_2.xlsx]

## Sheet: Supplementary Table 2
exposure	outcome	method	nsnp	b	pval	or	or_lci95	or_uci95
ALS2	RA	Inverse variance weighted	6	0.05	0.0477834	1.05	1	1.11
LIG3	RA	Inverse variance weighted	4	0.06	0.040038	1.06	1	1.13
TRAF3IP3	RA	Inverse variance weighted	3	0.11	0.0103928	1.11	1.03	1.2
STAB1	RA	Inverse variance weighted	12	0.09	0.044622	1.09	1	1.18
EXTL3	RA	Inverse variance weighted	7	0.13	0.00625645	1.14	1.04	1.25
MTMR11	RA	Inverse variance weighted	18	-0.11	0.0101886	0.9	0.83	0.98
NR1H3	RA	Inverse variance weighted	8	-0.1	1.69e-06	0.9	0.86	0.94
RNASET2	RA	Inverse variance weighted	5	-0.08	6.51e-08	0.92	0.89	0.95
CD44	RA	Inverse variance weighted	4	-0.11	0.0445592	0.9	0.8	1
ATP6V0A1	RA	Inverse variance weighted	4	0.22	0.000201441	1.24	1.11	1.4
TG	RA	Inverse variance weighted	3	-0.07	0.0300125	0.93	0.87	0.99
COL9A2	RA	Inverse variance weighted	3	0.1	0.01733	1.1	1.02	1.19
TNFRSF9	RA	Inverse variance weighted	6	0.1	0.0107451	1.11	1.02	1.2
LY75	RA	Inverse variance weighted	4	0.09	0.0252825	1.09	1.01	1.18
RELT	RA	Inverse variance weighted	3	0.09	0.00607513	1.09	1.03	1.17
USP36	RA	Inverse variance weighted	5	-0.05	0.0334453	0.96	0.92	1
ADCK1	RA	Inverse variance weighted	3	0.08	0.00646352	1.08	1.02	1.15
TNPO3	RA	Inverse variance weighted	3	-0.13	8.36e-07	0.88	0.83	0.92
PDE4A	RA	Inverse variance weighted	3	-0.17	0.00155481	0.84	0.75	0.94
STAG3	RA	Inverse variance weighted	5	-0.07	0.045386	0.93	0.87	1
KLF6	RA	Inverse variance weighted	4	-0.45	0.0445442	0.64	0.41	0.99
DRD4	RA	Inverse variance weighted	3	0.22	0.00269988	1.25	1.08	1.44
ACADVL	RA	Inverse variance weighted	4	0.1	0.00306995	1.1	1.03	1.17
ACAP1	RA	Inverse variance weighted	4	-0.08	0.00354769	0.92	0.87	0.97
IGF2BP2	RA	Inverse variance weighted	4	0.15	0.0384586	1.16	1.01	1.34
PDS5B	RA	Inverse variance weighted	3	-0.24	0.0106826	0.79	0.66	0.95
ZNF671	RA	Inverse variance weighted	4	-0.05	0.027211	0.95	0.91	0.99
PILRA	RA	Inverse variance weighted	4	0.2	0.0145583	1.22	1.04	1.44
PGS1	RA	Inverse variance weighted	3	-0.13	0.016349	0.88	0.79	0.98
MLF2	RA	Inverse variance weighted	4	-0.13	0.0224041	0.87	0.78	0.98
XYLB	RA	Inverse variance weighted	3	0.09	0.041355	1.1	1	1.2
TBC1D2	RA	Inverse variance weighted	3	-0.21	0.0168001	0.81	0.68	0.96
SUN2	RA	Inverse variance weighted	4	-0.08	0.00111804	0.92	0.87	0.97
CYB5R3	RA	Inverse variance weighted	8	0.05	0.0489605	1.05	1	1.11
ARSA	RA	Inverse variance weighted	3	-0.06	0.0378318	0.95	0.9	1
SYNGR1	RA	Inverse variance weighted	5	0.09	0.000274005	1.09	1.04	1.14
IL2RB	RA	Inverse variance weighted	8	0.48	0.00812535	1.62	1.13	2.31
LGMN	RA	Inverse variance weighted	3	0.09	0.0271884	1.1	1.01	1.19
RPS6KA5	RA	Inverse variance weighted	4	0.06	0.0474855	1.06	1	1.13
SMCHD1	RA	Inverse variance weighted	3	-0.22	0.0106757	0.8	0.67	0.95
MSLN	RA	Inverse variance weighted	3	0.2	0.0012542	1.22	1.08	1.37
MAPK3	RA	Inverse variance weighted	6	-0.05	0.0291265	0.95	0.9	0.99
SLC7A6	RA	Inverse variance weighted	3	0.09	0.00900701	1.09	1.02	1.16
RNF40	RA	Inverse variance weighted	3	0.09	0.0373851	1.1	1.01	1.2
TRIP4	RA	Inverse variance weighted	3	0.07	0.0202567	1.08	1.01	1.15
EHD4	RA	Inverse variance weighted	5	0.07	0.00562094	1.07	1.02	1.13
SPAG1	RA	Inverse variance weighted	3	0.15	2.4e-06	1.16	1.09	1.24
UBR5	RA	Inverse variance weighted	3	-0.16	0.00227291	0.85	0.77	0.94
BNIP3L	RA	Inverse variance weighted	3	-0.25	0.00426269	0.78	0.66	0.93
MAN2B1	RA	Inverse variance weighted	5	-0.1	0.00824637	0.91	0.84	0.97
PPP6R1	RA	Inverse variance weighted	3	0.24	0.000216466	1.27	1.12	1.44
TYK2	RA	Inverse variance weighted	4	-0.2	0.000320455	0.82	0.74	0.91
CARD8	RA	Inverse variance weighted	5	0.04	0.0454025	1.04	1	1.08
ELL	RA	Inverse variance weighted	4	0.07	0.0270831	1.07	1.01	1.13
ZNF85	RA	Inverse variance weighted	7	0.09	0.000299371	1.09	1.04	1.15
EPHB6	RA	Inverse variance weighted	3	0.1	0.036337	1.1	1.01	1.21
BUD31	RA	Inverse variance weighted	3	-0.14	0.047878	0.87	0.75	1
PTCD1	RA	Inverse variance weighted	3	0.2	0.000289591	1.22	1.1	1.36
TLE4	RA	Inverse variance weighted	4	0.1	0.0464035	1.11	1	1.22
ACTA2	RA	Inverse variance weighted	9	-0.02	0.0477645	0.98	0.95	1
TBC1D9	RA	Inverse variance weighted	3	0.07	0.0264418	1.08	1.01	1.15
NDUFS8	RA	Inverse variance weighted	4	-0.09	0.015147	0.91	0.85	0.98
TCIRG1	RA	Inverse variance weighted	5	-0.09	0.0101061	0.91	0.85	0.98
CHPT1	RA	Inverse variance weighted	8	0.05	0.0393155	1.05	1	1.09
PRKAB1	RA	Inverse variance weighted	6	-0.06	0.0466492	0.94	0.89	1
TDP2	RA	Inverse variance weighted	5	0.1	0.0135344	1.11	1.02	1.21
GCNT2	RA	Inverse variance weighted	4	-0.09	0.00151236	0.92	0.87	0.97
PHACTR1	RA	Inverse variance weighted	5	-0.1	0.00869004	0.9	0.84	0.97
ALDH5A1	RA	Inverse variance weighted	4	-0.07	0.0200108	0.93	0.88	0.99
ACOT13	RA	Inverse variance weighted	5	0.09	0.0168043	1.09	1.02	1.17
SPARC	RA	Inverse variance weighted	14	0.06	0.0289419	1.06	1.01	1.12
SMAD5	RA	Inverse variance weighted	5	0.07	0.0354417	1.07	1	1.15
PCCB	RA	Inverse variance weighted	4	0.05	0.0224895	1.05	1.01	1.09
GGCX	RA	Inverse variance weighted	3	-0.08	0.00505686	0.92	0.87	0.98
ARID3A	RA	Inverse variance weighted	3	0.16	0.0348778	1.17	1.01	1.35
PARK7	RA	Inverse variance weighted	4	-0.07	0.0154592	0.93	0.88	0.99
GADD45A	RA	Inverse variance weighted	3	-0.2	0.0176317	0.81	0.69	0.96
LGALS8	RA	Inverse variance weighted	4	0.08	0.022369	1.09	1.01	1.17
RPA2	RA	Inverse variance weighted	8	-0.06	0.0482125	0.94	0.89	1
DDX59	RA	Inverse variance weighted	5	-0.05	0.0231433	0.95	0.91	0.99
RAB32	RA	Inverse variance weighted	7	0.1	0.0145861	1.11	1.02	1.2
CCDC170	RA	Inverse variance weighted	3	-0.07	0.0408562	0.93	0.88	1
SNX19	RA	Inverse variance weighted	5	-0.05	0.0199621	0.95	0.91	0.99
CHRNA2	RA	Inverse variance weighted	3	-0.17	0.029472	0.84	0.72	0.98
CD244	RA	Inverse variance weighted	4	0.07	0.0324296	1.07	1.01	1.15
PHF24	RA	Inverse variance weighted	3	0.24	0.0021602	1.27	1.09	1.48
WWP1	RA	Inverse variance weighted	3	-0.08	0.0203836	0.93	0.87	0.99
PKN1	RA	Inverse variance weighted	4	0.11	0.0366358	1.11	1.01	1.23
B9D2	RA	Inverse variance weighted	3	0.27	0.00035968	1.31	1.13	1.53
PLCG1	RA	Inverse variance weighted	3	0.95	0.00462593	2.59	1.34	5.01
H2BC11	RA	Inverse variance weighted	4	-0.15	0.0420033	0.86	0.75	0.99
SOX4	RA	Inverse variance weighted	4	0.27	0.000528204	1.31	1.12	1.52
CPNE5	RA	Inverse variance weighted	3	0.1	0.0439209	1.11	1	1.22
PANK2	RA	Inverse variance weighted	3	-0.1	0.020176	0.91	0.84	0.99
IFI6	RA	Inverse variance weighted	8	0.16	0.0370494	1.18	1.01	1.37
RHOT1	RA	Inverse variance weighted	3	0.09	0.00398778	1.1	1.03	1.17
MACF1	RA	Inverse variance weighted	3	0.08	0.00836615	1.09	1.02	1.15
STYXL1	RA	Inverse variance weighted	8	0.05	0.00653557	1.05	1.01	1.09
PPAT	RA	Inverse variance weighted	3	0.32	6.69e-06	1.38	1.2	1.59
TST	RA	Inverse variance weighted	8	0.07	0.03099	1.07	1.01	1.15
APOBEC3A	RA	Inverse variance weighted	3	0.06	0.0123721	1.06	1.01	1.11
POMT1	RA	Inverse variance weighted	4	0.11	0.00319721	1.12	1.04	1.2
RFTN1	RA	Inverse variance weighted	3	-0.09	0.0446187	0.92	0.84	1
C19orf12	RA	Inverse variance weighted	5	0.04	0.0338189	1.04	1	1.09
TRIM5	RA	Inverse variance weighted	3	0.06	0.0461057	1.06	1	1.13
ARHGEF11	RA	Inverse variance weighted	4	-0.13	0.0176998	0.88	0.79	0.98
CCNA1	RA	Inverse variance weighted	3	0.09	0.01185	1.09	1.02	1.17
MORC2	RA	Inverse variance weighted	3	-0.09	0.0370979	0.92	0.84	0.99
TMEM254	RA	Inverse variance weighted	3	0.08	0.0425604	1.08	1	1.16
NUMB	RA	Inverse variance weighted	4	-0.14	0.00971694	0.87	0.79	0.97
CD101	RA	Inverse variance weighted	8	-0.06	0.00790022	0.94	0.9	0.98
IL6ST	RA	Inverse variance weighted	4	0.46	0.0145157	1.58	1.09	2.28
HRH4	RA	Inverse variance weighted	3	0.22	0.0288802	1.24	1.02	1.51
ACP2	RA	Inverse variance weighted	6	-0.1	0.0107319	0.91	0.84	0.98
ADAM19	RA	Inverse variance weighted	3	-0.05	0.0363538	0.95	0.9	1
TRAFD1	RA	Inverse variance weighted	3	0.73	0.0309886	2.08	1.07	4.05
AVIL	RA	Inverse variance weighted	3	-0.09	0.00914459	0.91	0.85	0.98
TTLL4	RA	Inverse variance weighted	5	0.12	0.023688	1.13	1.02	1.26
CKAP4	RA	Inverse variance weighted	6	0.05	0.0295776	1.05	1.01	1.1
IER3	RA	Inverse variance weighted	9	0.25	0.00996426	1.29	1.06	1.56
MTCH1	RA	Inverse variance weighted	5	-0.17	0.0154248	0.85	0.74	0.97
IFI44L	RA	Inverse variance weighted	7	0.16	0.00933816	1.17	1.04	1.32
HERC5	RA	Inverse variance weighted	6	0.18	0.0129103	1.19	1.04	1.37
LEF1	RA	Inverse variance weighted	7	0.69	0.0155374	1.99	1.14	3.46
CLSTN3	RA	Inverse variance weighted	3	-0.07	0.0222518	0.93	0.88	0.99
SUOX	RA	Inverse variance weighted	5	0.16	2.09e-08	1.18	1.11	1.24
LYSMD2	RA	Inverse variance weighted	4	-0.19	0.0484015	0.83	0.68	1
ETFA	RA	Inverse variance weighted	4	0.06	0.0357287	1.07	1	1.13
MAN2C1	RA	Inverse variance weighted	6	0.05	0.016777	1.05	1.01	1.1
FURIN	RA	Inverse variance weighted	4	0.09	0.0410711	1.09	1	1.18
DEF8	RA	Inverse variance weighted	4	-0.9	0.00934379	0.4	0.2	0.8
SLC16A3	RA	Inverse variance weighted	3	0.08	0.014031	1.08	1.02	1.15
IFITM3	RA	Inverse variance weighted	6	-0.05	0.0271032	0.95	0.9	0.99
IFNAR1	RA	Inverse variance weighted	5	-0.06	0.0497668	0.95	0.89	1
CERS2	RA	Inverse variance weighted	3	0.09	0.0429956	1.09	1	1.18
THNSL2	RA	Inverse variance weighted	4	0.04	0.0247695	1.04	1	1.07
CNOT9	RA	Inverse variance weighted	3	-0.1	0.000621639	0.9	0.85	0.96
LYAR	RA	Inverse variance weighted	4	-0.09	0.0451137	0.91	0.83	1
LHFPL2	RA	Inverse variance weighted	3	-0.1	0.0145555	0.9	0.83	0.98
ZMAT2	RA	Inverse variance weighted	6	-0.1	0.030488	0.91	0.83	0.99
TMEM140	RA	Inverse variance weighted	8	-0.07	0.00516638	0.93	0.89	0.98
AK3	RA	Inverse variance weighted	5	0.05	0.0250808	1.05	1.01	1.09
SERPING1	RA	Inverse variance weighted	3	0.09	0.0112257	1.09	1.02	1.17
TMEM219	RA	Inverse variance weighted	3	0.35	0.0307621	1.42	1.03	1.96
RGS18	RA	Inverse variance weighted	8	-0.15	0.000164892	0.86	0.8	0.93
PIP4K2A	RA	Inverse variance weighted	3	-0.2	0.00647635	0.82	0.71	0.95
SEC24D	RA	Inverse variance weighted	3	0.21	0.0303328	1.23	1.02	1.49
CCDC3	RA	Inverse variance weighted	5	0.05	0.0445835	1.05	1	1.1
DPYSL4	RA	Inverse variance weighted	6	-0.05	0.0166534	0.96	0.92	0.99
SETBP1	RA	Inverse variance weighted	3	-0.34	0.0377863	0.71	0.52	0.98
HHEX	RA	Inverse variance weighted	5	-0.11	0.0179597	0.9	0.82	0.98
PTPRK	RA	Inverse variance weighted	3	-0.58	0.00137846	0.56	0.39	0.8
NMRAL1	RA	Inverse variance weighted	5	-0.05	0.0268044	0.95	0.91	0.99
ANKRD9	RA	Inverse variance weighted	8	0.08	0.0320588	1.08	1.01	1.16
MS4A1	RA	Inverse variance weighted	4	-0.67	0.0405304	0.51	0.27	0.97
AASDH	RA	Inverse variance weighted	6	-0.05	5.1e-05	0.95	0.93	0.97
PRXL2B	RA	Inverse variance weighted	3	0.11	0.000930806	1.11	1.04	1.18
C12orf43	RA	Inverse variance weighted	4	0.07	0.0379563	1.08	1	1.16
AGAP1	RA	Inverse variance weighted	8	-0.08	0.00981511	0.92	0.87	0.98
FAM86C1P	RA	Inverse variance weighted	4	-0.08	0.00736455	0.92	0.87	0.98
CDC42SE2	RA	Inverse variance weighted	3	0.06	0.0458018	1.06	1	1.13
IFNGR2	RA	Inverse variance weighted	5	-0.06	0.00454487	0.94	0.9	0.98
ZNF362	RA	Inverse variance weighted	4	-0.06	0.0449796	0.94	0.88	1
NR2F6	RA	Inverse variance weighted	5	-0.05	0.00670875	0.95	0.91	0.98
WDR4	RA	Inverse variance weighted	3	0.06	0.0285529	1.06	1.01	1.12
SLC25A44	RA	Inverse variance weighted	3	-0.25	0.00117154	0.78	0.67	0.91
VPS28	RA	Inverse variance weighted	3	0.04	0.0479809	1.04	1	1.09
ZNF333	RA	Inverse variance weighted	4	0.06	0.0187219	1.07	1.01	1.12
SH2B2	RA	Inverse variance weighted	4	0.17	0.00827774	1.18	1.04	1.34
IKZF3	RA	Inverse variance weighted	4	0.07	0.0146523	1.07	1.01	1.14
FLVCR1	RA	Inverse variance weighted	4	0.13	0.0184145	1.14	1.02	1.28
TNFAIP8L2	RA	Inverse variance weighted	3	0.16	0.0170297	1.18	1.03	1.35
ICOS	RA	Inverse variance weighted	3	0.22	0.0332158	1.25	1.02	1.54
PRRT3	RA	Inverse variance weighted	5	0.12	0.00847468	1.12	1.03	1.22
SHROOM1	RA	Inverse variance weighted	3	0.07	0.0174568	1.07	1.01	1.13
SAMD3	RA	Inverse variance weighted	6	0.04	0.0409787	1.05	1	1.09
ELAPOR2	RA	Inverse variance weighted	4	-0.06	0.0335746	0.94	0.88	1
UBAP1	RA	Inverse variance weighted	6	-0.11	0.0283006	0.9	0.82	0.99
NCF1C	RA	Inverse variance weighted	4	-0.09	0.0408272	0.91	0.83	1
CUL5	RA	Inverse variance weighted	3	0.06	0.011635	1.06	1.01	1.11
CYB5A	RA	Inverse variance weighted	3	-0.12	0.00330187	0.89	0.82	0.96
PPFIBP2	RA	Inverse variance weighted	8	-0.05	0.0425454	0.95	0.9	1
SERPINB8	RA	Inverse variance weighted	4	0.04	0.0298704	1.04	1	1.08
AKIP1	RA	Inverse variance weighted	5	0.08	0.00518144	1.08	1.02	1.15
SLFN5	RA	Inverse variance weighted	4	-0.06	0.0449394	0.94	0.89	1
STAT6	RA	Inverse variance weighted	7	-0.05	0.0476871	0.95	0.9	1
DUSP18	RA	Inverse variance weighted	8	-0.09	0.000346569	0.92	0.87	0.96
TEF	RA	Inverse variance weighted	5	-0.1	0.0195597	0.91	0.84	0.98
MEI1	RA	Inverse variance weighted	3	-0.1	0.00201764	0.91	0.85	0.96
CD3D	RA	Inverse variance weighted	3	-0.19	0.00233769	0.83	0.74	0.94
C19orf48P	RA	Inverse variance weighted	3	0.08	0.0109505	1.09	1.02	1.16
MAP4K2	RA	Inverse variance weighted	5	0.16	0.0216799	1.17	1.02	1.35
PNOC	RA	Inverse variance weighted	3	-1.05	0.0193238	0.35	0.14	0.84
PTGDR	RA	Inverse variance weighted	6	0.06	0.0159736	1.06	1.01	1.12
CMAHP	RA	Inverse variance weighted	4	0.05	0.0230214	1.05	1.01	1.1
TMEM223	RA	Inverse variance weighted	3	-0.07	0.0128492	0.93	0.88	0.98
MAT2A	RA	Inverse variance weighted	3	-0.14	0.0175979	0.87	0.77	0.98
P2RY12	RA	Inverse variance weighted	10	-0.08	0.0436104	0.92	0.86	1
AHSP	RA	Inverse variance weighted	12	-0.11	0.00702006	0.9	0.83	0.97
ANKK1	RA	Inverse variance weighted	3	-0.11	0.00269505	0.89	0.83	0.96
NPAS2	RA	Inverse variance weighted	4	-0.14	0.00343245	0.87	0.79	0.96
ZNF672	RA	Inverse variance weighted	5	0.73	0.00228274	2.08	1.3	3.32
CLEC7A	RA	Inverse variance weighted	6	-0.05	0.0177198	0.95	0.91	0.99
NOC3L	RA	Inverse variance weighted	3	0.07	0.0376413	1.08	1	1.15
IQCB1	RA	Inverse variance weighted	5	-0.05	0.0184659	0.96	0.92	0.99
SLC19A1	RA	Inverse variance weighted	4	-0.29	0.000403982	0.75	0.63	0.88
GOLIM4	RA	Inverse variance weighted	3	0.07	0.031234	1.07	1.01	1.15
C12orf76	RA	Inverse variance weighted	4	0.13	0.0160402	1.14	1.02	1.26
LPL	RA	Inverse variance weighted	6	0.06	0.0318675	1.06	1.01	1.13
B3GALT6	RA	Inverse variance weighted	3	-0.06	0.0193353	0.94	0.89	0.99
IP6K1	RA	Inverse variance weighted	3	-0.34	0.0221726	0.71	0.53	0.95
SPRYD4	RA	Inverse variance weighted	4	-0.06	0.0253038	0.94	0.89	0.99
CDK5R1	RA	Inverse variance weighted	10	0.04	0.0468908	1.04	1	1.08
METRNL	RA	Inverse variance weighted	3	-0.21	0.000129879	0.81	0.72	0.9
ANXA2R	RA	Inverse variance weighted	3	-0.14	0.00480543	0.87	0.79	0.96
ZFAND2A	RA	Inverse variance weighted	4	0.08	0.000618763	1.08	1.04	1.14
TUFM	RA	Inverse variance weighted	5	0.06	0.0294972	1.06	1.01	1.12
H2AC6	RA	Inverse variance weighted	6	0.14	0.0198971	1.15	1.02	1.28
H2BC4	RA	Inverse variance weighted	3	0.25	0.00157635	1.28	1.1	1.49
AEN	RA	Inverse variance weighted	3	0.06	0.00723201	1.06	1.02	1.12
ZNF329	RA	Inverse variance weighted	3	-0.08	0.000642204	0.93	0.89	0.97
IDH2	RA	Inverse variance weighted	4	-0.14	0.00509428	0.87	0.79	0.96
BEGAIN	RA	Inverse variance weighted	3	-0.08	0.000477268	0.92	0.88	0.96
TMEM119	RA	Inverse variance weighted	5	-0.05	0.0460499	0.95	0.9	1
TSSC4	RA	Inverse variance weighted	3	-0.34	9.79e-12	0.71	0.64	0.78
STING1	RA	Inverse variance weighted	5	0.13	0.0179798	1.14	1.02	1.26
ATL3	RA	Inverse variance weighted	3	0.19	0.000305095	1.21	1.09	1.33
SDHAP1	RA	Inverse variance weighted	4	-0.08	0.0346485	0.92	0.85	0.99
INKA1	RA	Inverse variance weighted	3	-0.13	0.0348545	0.87	0.77	0.99
UBE2L3	RA	Inverse variance weighted	3	0.09	0.00593934	1.09	1.03	1.17
NPIPB4	RA	Inverse variance weighted	4	0.13	0.00589995	1.14	1.04	1.25
KLHDC8B	RA	Inverse variance weighted	7	0.08	0.0148913	1.08	1.02	1.16
CYP4F3	RA	Inverse variance weighted	10	0.07	0.00228469	1.07	1.02	1.11
MST1L	RA	Inverse variance weighted	3	-0.08	0.0407762	0.92	0.85	1
C17orf97	RA	Inverse variance weighted	4	0.04	0.045254	1.04	1	1.08
RILPL1	RA	Inverse variance weighted	5	0.13	0.00365857	1.14	1.04	1.25
ARL4C	RA	Inverse variance weighted	4	-0.07	0.0319928	0.94	0.88	0.99
LAMTOR4	RA	Inverse variance weighted	3	-0.08	0.0479755	0.92	0.84	1
INSC	RA	Inverse variance weighted	4	0.11	0.0105011	1.12	1.03	1.21
SULT1A1	RA	Inverse variance weighted	4	0.25	2.04e-05	1.28	1.14	1.44
ZNF252P	RA	Inverse variance weighted	5	-0.05	0.0301035	0.95	0.91	1
DTHD1	RA	Inverse variance weighted	4	0.1	0.0355227	1.1	1.01	1.21
IGF2R	RA	Inverse variance weighted	4	0.12	0.0154434	1.13	1.02	1.24
SND1	RA	Inverse variance weighted	4	0.16	0.000393362	1.17	1.07	1.28
RPS26	RA	Inverse variance weighted	4	-0.14	2.23e-05	0.87	0.81	0.93
SLC9A8	RA	Inverse variance weighted	3	-0.24	0.00829312	0.79	0.66	0.94
ODAD3	RA	Inverse variance weighted	3	-0.13	0.00596006	0.88	0.81	0.96
FCGR1BP	RA	Inverse variance weighted	3	0.62	0.0428029	1.85	1.02	3.37
ZNF544	RA	Inverse variance weighted	6	-0.05	0.019209	0.95	0.91	0.99
MIER1	RA	Inverse variance weighted	3	-0.09	0.00133625	0.92	0.87	0.97
CTNND1	RA	Inverse variance weighted	3	0.33	0.00097203	1.39	1.14	1.69
KLHL9	RA	Inverse variance weighted	4	-0.05	0.0487574	0.95	0.9	1
SNHG5	RA	Inverse variance weighted	3	-0.07	0.00377204	0.93	0.89	0.98
GGTA1	RA	Inverse variance weighted	3	-0.1	0.000357675	0.91	0.86	0.96
GPANK1	RA	Inverse variance weighted	3	-0.46	2.43e-10	0.63	0.55	0.73
MICB	RA	Inverse variance weighted	4	-0.48	2.15e-11	0.62	0.54	0.71
MICA	RA	Inverse variance weighted	5	-0.64	8.72e-30	0.53	0.47	0.59
HLA-C	RA	Inverse variance weighted	5	-0.38	1.41e-06	0.68	0.58	0.8
POU5F1	RA	Inverse variance weighted	3	0.06	0.0320003	1.06	1	1.12
HCG9	RA	Inverse variance weighted	3	0.49	2.24e-06	1.63	1.33	1.99
HLA-F	RA	Inverse variance weighted	10	-0.16	0.000115622	0.85	0.79	0.92
GABBR1	RA	Inverse variance weighted	5	0.3	4.07e-05	1.35	1.17	1.55
TRIM27	RA	Inverse variance weighted	9	0.23	0.0190792	1.25	1.04	1.51
ZNF783	RA	Inverse variance weighted	5	-0.12	0.00565878	0.88	0.81	0.96
EIF3CL	RA	Inverse variance weighted	4	0.15	0.00595988	1.16	1.04	1.29
CYP2D7	RA	Inverse variance weighted	3	-0.08	0.0148237	0.93	0.87	0.99
ITSN1	RA	Inverse variance weighted	6	0.06	0.00815917	1.06	1.02	1.11
PLPP6	RA	Inverse variance weighted	3	-0.05	0.0337974	0.95	0.91	1
HLA-A	RA	Inverse variance weighted	6	0.34	5.78e-17	1.41	1.3	1.53
IGLC7	RA	Inverse variance weighted	3	-0.1	0.0438208	0.9	0.82	1
TRAV21	RA	Inverse variance weighted	4	-0.37	0.00464104	0.69	0.53	0.89
ZNF611	RA	Inverse variance weighted	3	-0.22	0.0127667	0.81	0.68	0.96
PPP1CB	RA	Inverse variance weighted	4	0.05	0.029964	1.05	1	1.09
LRRC37A4P	RA	Inverse variance weighted	6	0.07	0.0419418	1.08	1	1.15
ZSWIM7	RA	Inverse variance weighted	7	-0.1	0.0190835	0.9	0.83	0.98
FNIP1	RA	Inverse variance weighted	3	-0.24	0.000544734	0.79	0.69	0.9
PAM16	RA	Inverse variance weighted	3	0.08	0.0159822	1.09	1.02	1.16
HLA-DQB1-AS1	RA	Inverse variance weighted	4	-0.54	0.0483771	0.58	0.34	1
HBD	RA	Inverse variance weighted	6	-0.27	0.0197671	0.76	0.6	0.96
HLA-DPB2	RA	Inverse variance weighted	5	-0.45	0.00248838	0.63	0.47	0.85
SH3BP5-AS1	RA	Inverse variance weighted	3	0.11	0.00477268	1.12	1.03	1.2
SLC18A2-AS1	RA	Inverse variance weighted	4	0.16	0.0397896	1.18	1.01	1.38
PSPHP1	RA	Inverse variance weighted	3	-0.09	0.0152245	0.91	0.85	0.98
LTA	RA	Inverse variance weighted	3	-0.63	0.0392944	0.53	0.29	0.97
XPC-AS1	RA	Inverse variance weighted	3	-0.07	0.041847	0.94	0.88	1
HLA-DRB6	RA	Inverse variance weighted	9	-0.37	0.000304376	0.69	0.57	0.85
ANAPC1P2	RA	Inverse variance weighted	3	0.08	0.0221544	1.08	1.01	1.15
HLA-B	RA	Inverse variance weighted	5	-0.32	0.0158098	0.73	0.56	0.94
IFITM4P	RA	Inverse variance weighted	3	0.3	1.28e-06	1.34	1.19	1.52
DDX11L2	RA	Inverse variance weighted	5	-0.06	0.0165691	0.94	0.89	0.99
FAM157A	RA	Inverse variance weighted	3	-0.16	0.0498921	0.85	0.73	1
ZNF737	RA	Inverse variance weighted	3	-0.1	0.014245	0.91	0.84	0.98
PIRAT1	RA	Inverse variance weighted	4	-0.07	0.0207641	0.94	0.89	0.99
PRKCQ-AS1	RA	Inverse variance weighted	5	0.05	0.0413353	1.05	1	1.1
CASTOR3P	RA	Inverse variance weighted	4	-0.1	0.0471192	0.91	0.83	1
PSMB9	RA	Inverse variance weighted	6	-0.44	0.0271774	0.64	0.43	0.95
RPL32P32	RA	Inverse variance weighted	3	-0.08	0.008636	0.92	0.87	0.98
LINC00877	RA	Inverse variance weighted	5	0.14	0.0340721	1.15	1.01	1.32
CA15P1	RA	Inverse variance weighted	3	0.12	0.00170375	1.13	1.05	1.21
MUC20-OT1	RA	Inverse variance weighted	4	-0.05	0.0302443	0.95	0.9	0.99
TMEM225B	RA	Inverse variance weighted	3	-0.24	0.00389005	0.79	0.67	0.93
FCGR2C	RA	Inverse variance weighted	5	-0.11	0.00469488	0.9	0.83	0.97
LINC02273	RA	Inverse variance weighted	4	0.06	0.0335514	1.06	1	1.12
RIPK2-DT	RA	Inverse variance weighted	5	-0.06	0.0115943	0.94	0.89	0.99
TRAV1-1	RA	Inverse variance weighted	4	0.11	0.00442152	1.11	1.03	1.2
SBNO1-AS1	RA	Inverse variance weighted	5	0.1	5.61e-05	1.1	1.05	1.15
OR13A1	RA	Inverse variance weighted	3	-0.09	0.00339878	0.91	0.86	0.97
HP	RA	Inverse variance weighted	6	0.04	0.0420524	1.04	1	1.08
MAPK8IP1P2	RA	Inverse variance weighted	3	-0.08	0.0400861	0.92	0.85	1
